# Supplementary material for: Identification of Functional Differences in Metabolic Networks Using Comparative Genomics and Constraint-Based Models
Source: PLoS One. 2012 Apr 16;7(4):e34670. doi: 10.1371/journal.pone.0034670 (PMC3359066; doi:10.1371/journal.pone.0034670)
Supplement: Dataset S2 — Microsoft Excel versions of the i Syp611 model. Description of stoichiometric and annotation changes made to each of the six metabolic models examined over the course of this study. (XLSX) [file pone.0034670.s005.xlsx]

## Sheet: Legend
SHEET	CONTENTS
iSyp611 Reactions	Index of all reactions in the iSyp611 model. Contains names, GPR associations, and stoichiometry for all reactions, listed by abbreviation.
iSyp611 Metabolites	Index of all metabolites in the iSyp611 model. Contains names, formulas, and charges for all metabolites, listed by abbreviation.
E. coli Model Changes	The iJR904 and iAF1260 E. coli metabolic models were modified prior to and during this study. This section describes the stoichiometry and GPR changes made to each model of the course of this study.
Pathogen Model Changes	The iSB619 S. aureus and iNJ661 M. tuberculosis metabolic models were modified during this study. This section describes the stoichiometry and GPR changes made to each model of the course of this study.
iSyp611 Model Changes	Prior to comparing the iSyp611 and iCce806 models, some reactions were modified to react known biomass and energy efficiency differences. This section describes the stoichiometry changes made to the iSyp611 model prior to the comparison.

## Sheet: iSyp611 Reactions
ABBREVIATION	OFFICIAL NAME	SUBSYSTEM	E.C. NUMBER	GPR ASSOCIATION	GENE ASSOCIATION	PROTEIN ASSOCIATION	EQUATION
4VCR	divinyl chlorophyllide a 8-vinyl-reductase	Porphyrin and Chlorophyll Metabolism		( ChlB (A1652) and ChlL (A2347) and ChlN (A2345) )	( A1652 and A2347 and A2345 )	( ChlB and ChlL and ChlN )	[c] : dvpc + h + nadph --> mvpc + nadp
5m23dpp	5-(Methylthio)-2,3-dioxopentyl-phosphate phosphohydrolase		3.1.3	Dpp (A0552)	A0552	Dpp	[c] : 5m23dp + h2o <==> 12dh5mp + (2) h + pi
AACPAT	Acetyl-CoA:[acyl-carrier-protein] S-acetyltransferase	Fatty Acid Synthesis	2.3.1.38	FabH1 (A0525)	A0525	FabH1	[c] : ACP + accoa --> acACP + coa
ACBIPGT	Adenosyl cobainamide GTP transferase	Vitamins & Cofactor Biosynthesis		CobU (A1561)	A1561	CobU	[c] : adcobap + gtp + h --> adgcoba + ppi
ACCOAC	acetyl-CoA carboxylase	Pyruvate Metabolism	6.4.1.2	( AccA (A2443) and AccB (A0052) and AccC (A2127) and AccD (A0058) )	( A2443 and A0052 and A2127 and A0058 )	( AccA and AccB and AccC and AccD )	[c] : accoa + atp + hco3 --> adp + h + malcoa + pi
ACGK	acetylglutamate kinase	Urea Cycle and Amino Acid Metabolisms	2.7.2.8	ArgB (A2516)	A2516	ArgB	[c] : acglu + atp --> acg5p + adp
ACGS	N-acetylglutamate synthase	Urea Cycle and Amino Acid Metabolisms	2.3.1.1	ArgJ (A1130)	A1130	ArgJ	[c] : accoa + glu-L --> acglu + coa + h
ACHBS	2-aceto-2-hydroxybutanoate synthase	C5-Branched dibasic acid metabolism		AlsS ( A2704 and A2770 and A2797 )	( A2704 and A2770 and A2797 )	AlsS	[c] : 2obut + h + pyr --> 2ahbut + co2
ACLS	acetolactate synthase (Also catalyzes ACHBS)	C5-Branched dibasic acid metabolism	4.1.3.18	AlsS ( A2704 and A2770 and A2797 )	( A2704 and A2770 and A2797 )	AlsS	[c] : h + (2) pyr --> alac-S + co2
ACMAT1	Acyl-[acyl-carrier-protein]:malonyl-[acyl-carrier-protein] C-acyltransferase (decarboxylating)	Fatty Acid Synthesis	2.3.1.41	( FabF (A1023) ) or ( FabB (A1002) )	( A1023 or A1002 )	( FabF ) or ( FabB )	[c] : acACP + h + malACP --> ACP + actACP + co2
ACONT	aconitase	Citrate Cycle (TCA)	4.2.1.3	AcnB (A1683)	A1683	AcnB	[c] : cit <==> icit
ACOTA	acetylornithine transaminase	Urea Cycle and Amino Acid Metabolisms	2.6.1.11	( ArgD (A0326) ) or ( ArgD2 (G0025) )	( A0326 or G0025 )	( ArgD ) or ( ArgD2 )	[c] : acorn + akg <==> acg5sa + glu-L
ACS	acetyl-CoA synthetase	Pyruvate Metabolism	6.2.1.1	Acs (A1838)	A1838	Acs	[c] : ac + atp + coa --> accoa + amp + ppi
ACt6	acetate transport in/out via proton symport						ac[e] + h[e] <==> ac[c] + h[c]
ADCL	4-aminobenzoate synthase	Folate Biosynthesis		PabAc (A0380)	A0380	PabAc	[c] : 4adcho --> 4abz + h + pyr
ADCOBAK	Adenosyl cobinamide kinase	Vitamins & Cofactor Biosynthesis		CobU (A1561)	A1561	CobU	[c] : adcoba + atp --> adcobap + adp + h
ADCOBHEXS	adenosylcobyric acid synthase	Vitamins & Cofactor Biosynthesis		CobQ-CobD (A1650)	A1650	CobQ-CobD	[c] : adcobdam + (4) atp + (4) gln-L + (4) h2o --> adcobhex + (4) adp + (4) glu-L + (4) h + (4) pi
ADCS	4-amino-4-deoxychorismate synthase	Vitamins & Cofactor Biosynthesis		PabB ( A1098 and A1762 )	( A1098 and A1762 )	PabB	[c] : chor + gln-L --> 4adcho + glu-L
ADK1	adenylate kinase	Nucleotides and nucleic acids	2.7.4.3	Adk (A1046)	A1046	Adk	[c] : amp + atp <==> (2) adp
ADNK1	adenosine kinase	Nucleotide Metabolism	2.7.1.20				[c] : adn + atp --> adp + amp + h
ADPRDP	ADPribose diphosphatase	Carbohydrates and related molecules	3.6.1.13	( NudF (A0122) ) or ( NudF1 (A0616) )	( A0122 or A0616 )	( NudF ) or ( NudF1 )	[c] : adprib + h2o --> amp + (2) h + r5p
ADPT	adenine phosphoribosyltransferase	Nucleotides and nucleic acids	2.4.2.7	Apt (A2549)	A2549	Apt	[c] : ade + prpp --> amp + ppi
ADSK	adenylyl-sulfate kinase	Sulfur Metabolism	2.7.1.25	CysC (A1494)	A1494	CysC	[c] : aps + atp --> adp + h + paps
ADSL1r	adenylsuccinate lyase	Nucleotides and nucleic acids	4.3.2.2	PurB (A2653)	A2653	PurB	[c] : dcamp <==> amp + fum
ADSL2r	adenylosuccinate lyase	Nucleotides and nucleic acids	4.3.2.2	PurB (A2653)	A2653	PurB	[c] : 25aics <==> aicar + fum
ADSS	adenylosuccinate synthetase	Nucleotide Metabolism	6.3.4.4	PurA (A0882)	A0882	PurA	[c] : asp-L + gtp + imp --> dcamp + gdp + (2) h + pi
AGDC	N-acetylglucosamine-6-phosphate deacetylase	Alternate Carbon Metabolism	3.5.1.25	NagA (A2827)	A2827	NagA	[c] : acgam6p + h2o --> ac + gam6p
AGMT	agmatinase		3.5.3.11	( SpeB (A1109) ) or ( SpeB2 (A1751) )	( A1109 or A1751 )	( SpeB ) or ( SpeB2 )	[c] : agm + h2o --> ptrc + urea
AGPAT_SYN	1-acylglycerol-3-phosphate O-acyltransferase (Synechococcus)	Fatty Acid Synthesis	2.3.1.51	PlsC2 (A2396)	A2396	PlsC2	[c] : (0.02) 1ag3p_SYN + (0.07) 9hdeACP + (0.01) linlnACP + (0.01) ocdACP + (0.18) ocdcyaACP + (0.17) octeACP + (0.56) palmACP --> ACP + (0.02) pa_SYN
AGPR	N-acetyl-g-glutamyl-phosphate reductase	Urea Cycle and Amino Acid Metabolisms	1.2.1.38	ArgC (A2102)	A2102	ArgC	[c] : acg5sa + nadp + pi <==> acg5p + h + nadph
AGT	alanine-glyoxylate transaminase	Glyoxylate Metabolism	2.6.1.44	AmTr (A0177)	A0177	AmTr	[c] : ala-L + glx <==> gly + pyr
AHCi	adenosylhomocysteinase	Methionine Metabolism	3.3.1.1	Sah1 (A2069)	A2069	Sah1	[c] : ahcys + h2o --> adn + hcys-L
AHMMPS	4-amino-5-hydroxymethyl-2-methylpyrimidine synthetase	Coenzymes and prosthetic groups		ThiC (A0831)	A0831	ThiC	[c] : air + h2o --> 4ahmmp + gcald + (0.5) o2 + pi
AHSERL2	O-acetylhomoserine (thiol)-lyase	Cysteine Metabolism	4.2.99.8				[c] : achms + h2s --> ac + hcys-L
AICART	phosphoribosylaminoimidazolecarboxamide formyltransferase	Nucleotides and nucleic acids	2.1.2.3	PurH (A1691)	A1691	PurH	[c] : 10fthf + aicar <==> fprica + thf
AIRC1	phosphoribosylaminoimidazole carboxylase (ATP-dependent)	Nucleotides and nucleic acids		( PurE (A2826) and PurK (A0606) )	( A2826 and A0606 )	( PurE and PurK )	[c] : air + atp + co2 + h2o --> 5aizc + adp + (2) h + pi
AKP1	alkaline phosphatase (Dihydroneopterin)	Folate Metabolism	3.1.3.1	PhoA (A2352)	A2352	PhoA	[c] : ahdt + (3) h2o --> dhnpt + (2) h + (3) pi
ALAD_Lr	L-alanine dehydrogenase (reversible)	Amino Acid Biosynthesis	1.4.1.1	Ald (A2774)	A2774	Ald	[c] : ala-L + h2o + nad <==> h + nadh + nh4 + pyr
ALALIG	D-alanine-D-alanine ligase (reversible)	Cell wall	6.3.2.4	Ddl (A1584)	A1584	Ddl	[c] : (2) ala-D + atp <==> adp + alaala + h + pi
ALAR	alanine racemase	Amino Acid Metabolism	5.1.1.1	Alr (A2489)	A2489	Alr	[c] : ala-L <==> ala-D
ALATRS	Alanyl-tRNA synthetase	Amino Acid Metabolism	6.1.1.7	AlaS (A1672)	A1672	AlaS	[c] : ala-L + atp + trnaala --> alatrna + amp + ppi
ALCD19	alcohol dehydrogenase (glycerol)	Alternate Carbon Metabolism	1.1.1.1	AdhC (A0868)	A0868	AdhC	[c] : glyald + h + nadh <==> glyc + nad
ALCD2x	alcohol dehydrogenase (ethanol: NAD)	Glycolysis/Gluconeogenesis	1.1.1.1	AdhC (A0868)	A0868	AdhC	[c] : etoh + nad <==> acald + h + nadh
AMAA	N-acetylmuramoyl-L-alanine amidase	Lipid & Cell Wall Metabolism	3.5.1.28	( AmiA2 (A0578) ) or ( AmiA3 (A0584) )	( A0578 or A0584 )	( AmiA2 ) or ( AmiA3 )	[c] : acmama + h2o --> acmam + ala-L
AMANAPE	N-acetylmannosamine 6-phoshpate epimerase	Aminosugars Metabolism		NanE (A0006)	A0006	NanE	[c] : acmanap --> acgam6p
ANPRT	anthranilate phosphoribosyltransferase	Amino Acid Metabolism	2.4.2.18	TrpD (A2203)	A2203	TrpD	[c] : anth + prpp --> ppi + pran
ANS1	anthranilate synthase	Amino Acid Metabolism	4.1.3.27	( TrpD (A2203) and TrpE (A0681) )	( A2203 and A0681 )	( TrpD and TrpE )	[c] : chor + gln-L --> anth + glu-L + h + pyr
AOXS	8-amino-7-oxononanoate synthase	Vitamins & Cofactor Biosynthesis	2.3.1.47	BioF (A1281)	A1281	BioF	[c] : ala-L + h + pmcoa <==> 8aonn + co2 + coa
APRAUR	5-amino-6-(5-phosphoribosylamino)uracil reductase	Vitamins & Cofactor Biosynthesis	1.1.1.193	RibD (A1465)	A1465	RibD	[c] : 5apru + h + nadph --> 5aprbu + nadp
ARGDC	arginine decarboxylase		4.1.1.19	SpeA (A1808)	A1808	SpeA	[c] : arg-L + h --> agm + co2
ARGSL	argininosuccinate lyase	Urea Cycle and Amino Acid Metabolisms	4.3.2.1	ArgH (A2487)	A2487	ArgH	[c] : argsuc <==> arg-L + fum
ARGSS	argininosuccinate synthase	Amino Acid Metabolism	6.3.4.5	ArgG (A2806)	A2806	ArgG	[c] : asp-L + atp + citr-L --> amp + argsuc + h + ppi
ARGTRS	Arginyl-tRNA synthetase	Amino Acid Metabolism	6.1.1.19	ArgS (A0599)	A0599	ArgS	[c] : arg-L + atp + trnaarg --> amp + argtrna + ppi
ARSRD2	arsenate reductase (glutaredoxin)	Other	1.20.4.1	ArsC (A0588)	A0588	ArsC	[c] : arsna + (2) gthrd + (2) h --> arsni2 + gthox + h2o
ArstATPase	Arsenite-transporting ATPase		3.6.3.16	Arr4 (A2186)	A2186	Arr4	arsni2[c] + atp[c] + h2o[c] --> adp[c] + arsni2[e] + h[c] + pi[c]
ASAD	aspartate-semialdehyde dehydrogenase	Amino acids and related molecules	1.2.1.11	Asd (A1275)	A1275	Asd	[c] : aspsa + nadp + pi <==> 4pasp + h + nadph
ASNN	L-asparaginase	Nitrogen Metabolism	3.5.1.1	( AnsA (A1090) ) or ( YbiK (A0824) )	( A1090 or A0824 )	( AnsA ) or ( YbiK )	[c] : asn-L + h2o --> asp-L + nh4
ASNTRS	Asparaginyl-tRNA synthetase	Amino Acid Metabolism	6.1.1.22	AsnS1 (A2468)	A2468	AsnS1	[c] : asn-L + atp + trnaasn --> amp + asntrna + ppi
ASP1DC	aspartate 1-decarboxylase	Amino Acid Metabolism	4.1.1.11	PanD (A2530)	A2530	PanD	[c] : asp-L + h --> ala-B + co2
ASPADT	Asparaginyl-tRNA synthase (glutamine-hydrolysing)	Amino Acid Metabolism		GatABC ( A1025 and A1565 and A2536 )	( A1025 and A1565 and A2536 )	GatABC	[c] : asptrna + atp + gln-L + h2o --> adp + asntrna + glu-L + h + pi
ASPCT	aspartate carbamoyltransferase	Nucleotide Metabolism	2.1.3.2	PyrB (A0884)	A0884	PyrB	[c] : asp-L + cbp --> cbasp + h + pi
ASPK	aspartate kinase	Amino Acid Metabolism	2.7.2.4	AspK (A1267)	A1267	AspK	[c] : asp-L + atp <==> 4pasp + adp
ASPO5	L-aspartate oxidase	Amino Acid Metabolism		NadB (A0301)	A0301	NadB	[c] : asp-L + fum --> h + iasp + succ
ASPO6	L-aspartate oxidase	Amino Acid Metabolism		NadB (A0301)	A0301	NadB	[c] : asp-L + o2 --> h + h2o2 + iasp
ASPO7	L-aspartate oxidase	Amino Acid Metabolism	1.4.3.16	NadB (A0301)	A0301	NadB	[c] : asp-L + h2o + o2 --> h2o2 + nh4 + oaa
ASPT	L-aspartase		4.3.1.1	AspA (A2041)	A2041	AspA	[c] : asp-L --> fum + nh4
ASPTA1	aspartate transaminase	Amino Acid Metabolism	2.6.1.1	AspB1 (A0512)	A0512	AspB1	[c] : akg + asp-L <==> glu-L + oaa
ASPTRS	Aspartyl-tRNA synthetase	Amino Acid Metabolism	6.1.1.12	AspS (A0422)	A0422	AspS	[c] : asp-L + atp + trnaasp --> amp + asptrna + ppi
ATPATF1	ATP adenylyltransferase	Other	2.7.7.53	Apa2 (A2555)	A2555	Apa2	[c] : adp + atp + h --> ap4a + pi
ATPATF4	APS:ATP adenylyltransferase	Other	2.7.7.53	Apa2 (A2555)	A2555	Apa2	[c] : aps + atp --> ap4a + so4
ATPM	ATP maintenance requirment		3.6.1.15				[c] : atp + h2o --> adp + h + pi
ATPPRT	ATP phosphoribosyltransferase	Amino Acid Metabolism	2.4.2.17	( HisG2 (A0620) and HisS2 (A0621) )	( A0620 and A0621 )	( HisG2 and HisS2 )	[c] : atp + prpp --> ppi + prbatp
ATPS14r	ATP synthase (fourteen protons for 3 ATP)	Oxidative Phosphorylation	3.6.3.14	( ATPF0a1 and ATPF0b and ATPF0c and ATPF1a1 and ATPF1b1 and ATPF1c1 and ATPF1d and ATPF1e1 ) or ( ATPF0a1 and ATPF0b and ATPF0c and ATPF1a1 and ATPF1b1 and ATPF1c1 and ATPF1d and ATPF1e2 ) or ( ATPF0a1 and ATPF0b and ATPF0c and ATPF1a1 and ATPF1b1 and ATPF1c2 and ATPF1d and ATPF1e1 ) or ( ATPF0a1 and ATPF0b and ATPF0c and ATPF1a1 and ATPF1b1 and ATPF1c2 and ATPF1d and ATPF1e2 ) or ( ATPF0a1 and A…	( ( G0148 and G0150 and G0149 and A0734 and A0749 and A0733 and A0735 and A0145 ) or ( G0148 and G0150 and G0149 and A0734 and A0749 and A0733 and A0735 and G0145 ) or ( G0148 and G0150 and G0149 and A0734 and A0749 and G0152 and A0735 and A0145 ) or ( G0148 and G0150 and G0149 and A0734 and A0749 and G0152 and A0735 and G0145 ) or ( G0148 and G0150 and G0149 and A0734 and G0144 and A0733 and A07…	( ATPF0a1 and ATPF0b and ATPF0c and ATPF1a1 and ATPF1b1 and ATPF1c1 and ATPF1d and ATPF1e1 ) or ( ATPF0a1 and ATPF0b and ATPF0c and ATPF1a1 and ATPF1b1 and ATPF1c1 and ATPF1d and ATPF1e2 ) or ( ATPF0a1 and ATPF0b and ATPF0c and ATPF1a1 and ATPF1b1 and ATPF1c2 and ATPF1d and ATPF1e1 ) or ( ATPF0a1 and ATPF0b and ATPF0c and ATPF1a1 and ATPF1b1 and ATPF1c2 and ATPF1d and ATPF1e2 ) or ( ATPF0a1 and A…	(3) adp[c] + (14) h[e] + (3) pi[c] <==> (3) atp[c] + (11) h[c] + (3) h2o[c]
BACCL	biotin-[acetyl-CoA-carboxylase] ligase	Vitamins & Cofactor Biosynthesis	6.3.4.15	BirA (A0084)	A0084	BirA	[c] : atp + btn + h --> btamp + ppi
BiomassSyn7002	Biomass equation for Synechococcus 7002	Biomass Synthesis					[c] : (0.05) 5mthf + (0.00005) accoa + (0.001) amp + (45.7318) atp + (0.000001) coa + (0.000974) dna_SYN + (0.00005) fad + (1.171827) glycogen + (45.7318) h2o + (0.000259) lipid_SYN + (0.00215) nad + (0.00005) nadh + (0.00013) nadp + (0.0004) nadph + (0.000459) protein_SYN + (0.005308) rna_SYN + (0.000003) succoa + (0.003) udpg --> (45.7318) adp + (45.7318) h + (45.7318) pi
BPNT	3',5'-bisphosphate nucleotidase	Sulfur Metabolism	3.1.3.7	CysQ (A0034)	A0034	CysQ	[c] : h2o + pap --> amp + pi
BTMAT1	Butyryl-[acyl-carrier protein]:malonyl-CoA C-acyltransferase	Fatty Acid Synthesis	1.3.1.10	FabI (A1676)	A1676	FabI	[c] : 2beACP + h + nadph --> butACP + nadp
BTS2	biotin synthase (ala-L producing)	Biotin Biosynthesis		( BioB (A0309) and IscS1 (A0921) ) or ( BioB (A0309) and IscS4 (A1811) ) or ( BioB (A0309) and IscS2 (A0787) )	( ( A0309 and A0921 ) or ( A0309 and A1811 ) or ( A0309 and A0787 ) )	( BioB and IscS1 ) or ( BioB and IscS4 ) or ( BioB and IscS2 )	[c] : cys-L + dtbt <==> ala-L + btn + (2) h
CA2abc1	calcium efflux via ABC system	Transport		YloB (A0245)	A0245	YloB	atp[c] + ca2[c] + h2o[c] --> adp[c] + ca2[e] + h[c] + pi[c]
CAT	catalase		1.11.1.6				[c] : (2) h2o2 --> (2) h2o + o2
CBPS	carbamoyl-phosphate synthase (glutamine-hydrolysing)	Nucleotide Metabolism	6.3.5.5	CarAB ( A2488 and A2505 )	( A2488 and A2505 )	CarAB	[c] : (2) atp + gln-L + h2o + hco3 --> (2) adp + cbp + glu-L + (2) h + pi
CDGPT_SYN	CDPdiacylglycerol:sn-glycerol-3-phosphate 3-phosphatidyltransferase	Fatty Acid Synthesis		PgsA (A0877)	A0877	PgsA	[c] : (0.01) cdpdag_SYN + glyc3p --> cmp + h + (0.01) pglyp_SYN
CDPMEK	4-(cytidine 5'-diphospho)-2-C-methyl-D-erythritol kinase	Terpenoid Backbone Biosynthesis		IspE (A2416)	A2416	IspE	[c] : 4c2me + atp --> 2p4c2me + adp + h
CELLSYN	Cellulose synthase	Cell Envelope Biosynthesis	2.4.1.12	CelA (A2118)	A2118	CelA	[c] : udpg --> cell + h + udp
CGPase	Cyanophycinase	Cyanophycin Metabolism		CphB (A2406)	A2406	CphB	[c] : (arg-L-asp-L)2 + h2o --> (2) arg-L-asp-L
CHORM	chorismate mutase	Amino acids and related molecules	5.4.99.5	AroH (A2537)	A2537	AroH	[c] : chor --> pphn
CHORS	chorismate synthase	Tyrosine, Tryptophan, and Phenylalanine Metabolism	4.2.3.5	Aro2 (A2147)	A2147	Aro2	[c] : 3psme --> chor + pi
ChPS	chlorophyll synthase	Porphyrin and Chlorophyll Metabolism		ChlG (A0548)	A0548	ChlG	[c] : clpyda + h + phdp <==> chla + ppi
CICOHL	2-methylmaleate hydro-lyase	Amino Acid Biosynthesis	4.2.1.35	LeuCD ( A0456 and A1353 )	( A0456 and A1353 )	LeuCD	[c] : cico + h2o <==> emma
CIMAHL	(R)-2-Methylmalate hydro-lyase	Amino Acid Biosynthesis	4.2.1.35	LeuCD ( A0456 and A1353 )	( A0456 and A1353 )	LeuCD	[c] : cima <==> cico + h2o
CIMAS	citramalate synthase	Amino Acid Biosynthesis		( CimA (A1356) ) or ( LeuA2 (A0730) )	( A1356 or A0730 )	( CimA ) or ( LeuA2 )	[c] : accoa + h2o + pyr --> cima + coa + h
CO2t	CO2 transport out via diffusion	Transport					co2[e] <==> co2[c]
Coabc	Cobalt transport via ABC system	Transport		CbiMNQO2 (A0154)	A0154	CbiMNQO2	atp[c] + cobalt2[e] + h2o[c] --> adp[c] + cobalt2[c] + h[c] + pi[c]
COBALTt5	cobalt transport in/out via permease (no H+)	Transport		MgtE (A0273)	A0273	MgtE	cobalt2[c] <==> cobalt2[e]
COBPS	cobalamin-5'-phosphate synthase	Vitamins & Cofactor Biosynthesis		CobS (A2782)	A2782	CobS	[c] : adgcoba + rdmbzi --> cobamcoa + gmp + h
COX_CYC	cytochrome c oxidase (cytochrome c6)	Oxidative Phosphorylation		( CcoABC1 ( A1162 and A1163 and A1164 ) and Cyc6-I (A0167) ) or ( CcoABC1 ( A1162 and A1163 and A1164 ) and Cyc6-II (A2391) ) or ( CcoABC2 ( A0725 and A0726 and A0727 ) and Cyc6-I (A0167) ) or ( CcoABC2 ( A0725 and A0726 and A0727 ) and Cyc6-II (A2391) )	( ( ( A1162 and A1163 and A1164 ) and A0167 ) or ( ( A1162 and A1163 and A1164 ) and A2391 ) or ( ( A0725 and A0726 and A0727 ) and A0167 ) or ( ( A0725 and A0726 and A0727 ) and A2391 ) )	( CcoABC1 and Cyc6-I ) or ( CcoABC1 and Cyc6-II ) or ( CcoABC2 and Cyc6-I ) or ( CcoABC2 and Cyc6-II )	(2) cyc6_rd[c] + (4) h[c] + (0.5) o2[c] --> (2) cyc6_ox[c] + (2) h[e] + h2o[c]
CPC8MM	precorrin-8X methylmutase	Vitamins & Cofactor Biosynthesis	5.4.1.2	CbiC2 (A0528)	A0528	CbiC2	[c] : copre8 <==> cobrnt
CphSArg	Cyanophycin synthase (L-arginine adding)	Cyanophycin Metabolism		CphA (A2405)	A2405	CphA	[c] : (arg-L-asp-L)-asp-L + arg-L + atp --> (arg-L-asp-L)2 + adp + h + pi
CphSAsp	Cyanophycin synthase (L-aspartate adding)	Cyanophycin Metabolism		CphA (A2405)	A2405	CphA	[c] : arg-L-asp-L + asp-L + atp --> (arg-L-asp-L)-asp-L + adp + pi
CPPPGO	coproporphyrinogen oxidase	Cofactor and Prosthetic Group Biosynthesis	1.3.3.3	HemF (A1828)	A1828	HemF	[c] : cpppg3 + (2) h + o2 --> (2) co2 + (2) h2o + pppg9
CPPPGOAN	Oxygen Independent coproporphyrinogen-III oxidase	Cofactor and Prosthetic Group Biosynthesis		( HemN (A1990) ) or ( HemN2 (A2831) )	( A1990 or A2831 )	( HemN ) or ( HemN2 )	[c] : (2) amet + cpppg3 + (2) fdxo-4:2 + (2) nadph --> (2) co2 + (2) dad-5 + (2) fdxr-4:2 + (2) h + (2) met-L + (2) nadp + pppg9
CS	citrate synthase	Citrate Cycle (TCA)	4.1.3.7	CitA (A2623)	A2623	CitA	[c] : accoa + h2o + oaa --> cit + coa + h
CTPD	CTP deaminase		3.5.4.13	Dcd (A1310)	A1310	Dcd	[c] : ctp + h + h2o --> nh4 + utp
CTPS1	CTP synthase (NH3)	Nucleotides and nucleic acids	6.3.4.2	PyrG (A1420)	A1420	PyrG	[c] : atp + nh4 + utp --> adp + ctp + (2) h + pi
CTPS2	CTP synthase (glutamine)	Nucleotides and nucleic acids	6.3.4.2	PyrG (A1420)	A1420	PyrG	[c] : atp + gln-L + h2o + utp --> adp + ctp + glu-L + (2) h + pi
CYSS	cysteine synthase	Sulfur Metabolism	4.2.99.8	( CysM (A0976) ) or ( CysKec (A0247) )	( A0976 or A0247 )	( CysM ) or ( CysKec )	[c] : acser + h2s --> ac + cys-L
CYSTRS	Cysteinyl-tRNA synthetase	Amino Acid Metabolism	6.1.1.16	CysS (A2873)	A2873	CysS	[c] : atp + cys-L + trnacys --> amp + cystrna + ppi
CYTK1	cytidylate kinase (CMP)	Purine and Pyrimidine Metabolism	2.7.4.14	PanC (A0343)	A0343	PanC	[c] : atp + cmp <==> adp + cdp
DADK	deoxyadenylate kinase	Nucleotides and nucleic acids	2.7.4.11	Adk (A1046)	A1046	Adk	[c] : atp + damp <==> adp + dadp
DADPEP	D-ala-D-ala dipeptidase	Amino Acid Metabolism		VanX (A2266)	A2266	VanX	[c] : alaala + h2o --> (2) ala-D
DAGK_SYN	diacylglycerol kinase (Synechococcus)		2.7.1.107	DgkA (A1763)	A1763	DgkA	[c] : (0.02) 12dgr_SYN + atp --> adp + h + (0.02) pa_SYN
DAGPYP_SYN	diacylglycerol pyrophosphate phosphatase (Synechococcus)	Fatty Acid Synthesis	3.1.3.4				[c] : h2o + (0.02) pa_SYN --> (0.02) 12dgr_SYN + pi
DAHPS	3-deoxy-D-arabino-heptulosonate 7-phosphate synthetase	Amino Acid Metabolism	4.1.2.15	AroF (A1825)	A1825	AroF	[c] : e4p + h2o + pep --> 2dda7p + pi
DAPAT	LL-diaminopimelate aminotransferase	Amino Acid Biosynthesis	2.3.1.86	Dapat (A1203)	A1203	Dapat	[c] : 26dap-LL + akg <==> glu-L + h + h2o + thdp
DAPDC	diaminopimelate decarboxylase	Amino acids and related molecules	4.1.1.20	LysA (A0097)	A0097	LysA	[c] : 26dap-M + h --> co2 + lys-L
DAPE	diaminopimelate epimerase	Amino Acid Metabolism	5.1.1.7	DapF (A1642)	A1642	DapF	[c] : 26dap-LL <==> 26dap-M
DB4PS	3,4-Dihydroxy-2-butanone-4-phosphate	Cofactor and Prosthetic Group Biosynthesis		RibAB (A0427)	A0427	RibAB	[c] : ru5p-D --> db4p + for + h
DBTS	dethiobiotin synthase	Vitamins & Cofactor Biosynthesis	6.3.3.3	BioD (A2727)	A2727	BioD	[c] : atp + co2 + dann --> adp + dtbt + (3) h + pi
DCTPD	dCTP deaminase		3.5.4.13	Dcd (A1310)	A1310	Dcd	[c] : dctp + h + h2o --> dutp + nh4
DDMAT5	Dodecanoyl-[acyl-carrier protein]: malonyl-CoA C-acyltransferase	Fatty Acid Synthesis	1.3.1.10	FabI (A1676)	A1676	FabI	[c] : 2tddACP + h + nadh --> ddcaACP + nad
DEMAT4	Decanoyl-[acyl-carrier protein]:malonyl-CoA C-acyltransferase	Fatty Acid Synthesis	1.3.1.10	FabI (A1676)	A1676	FabI	[c] : 2tdeACP + h + nadh --> decACP + nad
DESAT161_ACP	Palmitoyl-ACP desaturase (n-C16:0ACP -> n-C16:1ACP)	Fatty Acid Synthesis	1.14.19.2	( DesC1 (A2198) ) or ( DesC2 (A1989) ) or ( DesC3 (A2833) )	( A2198 or A1989 or A2833 )	( DesC1 ) or ( DesC2 ) or ( DesC3 )	[c] : h + nadph + o2 + palmACP --> 9hdeACP + (2) h2o + nadp
DESAT181_ACP	stearoyl-ACP desaturase (n-C18:0ACP -> n-C18:1ACP)	Fatty Acid Synthesis	1.14.19.2	( DesC2 (A1989) ) or ( DesC1 (A2198) ) or ( DesC3 (A2833) )	( A1989 or A2198 or A2833 )	( DesC2 ) or ( DesC1 ) or ( DesC3 )	[c] : h + nadph + o2 + ocdACP --> (2) h2o + nadp + octeACP
DESAT182_ACP	omega-6 fatty acid desaturase	Fatty Acid Synthesis		DesA (A2756)	A2756	DesA	[c] : h + nadph + o2 + octeACP --> (2) h2o + nadp + ocdcyaACP
DESAT183_ACP	omega-3 fatty acid desaturase	Fatty Acid Synthesis		DesB (A0159)	A0159	DesB	[c] : h + nadph + o2 + ocdcyaACP --> (2) h2o + linlnACP + nadp
DGDGST_SYN	digalactosyl-diacylglycerol synthase	Fatty Acid Synthesis		GlcT4 (A0718)	A0718	GlcT4	[c] : (0.02) mgdg_SYN + udpgal <==> (0.02) dgdg_SYN + h + udp
DGK1	deoxyguanylate kinase (dGMP:ATP)	Nucleotides and nucleic acids		Gmk (A1846)	A1846	Gmk	[c] : atp + dgmp <==> adp + dgdp
DHAD1	dihydroxy-acid dehydratase (2,3-dihydroxy-3-methylbutanoate)	Valine, Leucine, and Isoleucine Metabolism	4.2.1.9	Ilv3 (A0652)	A0652	Ilv3	[c] : 23dhmb --> 3mob + h2o
DHAD2	Dihydroxy-acid dehydratase (2,3-dihydroxy-3-methylpentanoate)	Amino Acid Biosynthesis	4.2.1.9	Ilv3 (A0652)	A0652	Ilv3	[c] : 23dhmp --> 3mop + h2o
DHDPRy	dihydrodipicolinate reductase (NADPH)	Amino acids and related molecules	1.3.1.26	DapB (A0881)	A0881	DapB	[c] : 23dhdp + h + nadph --> nadp + thdp
DHDPS	dihydrodipicolinate synthase	Amino acids and related molecules	4.2.1.52	DapA (A1274)	A1274	DapA	[c] : aspsa + pyr --> 23dhdp + h + (2) h2o
DHFR	dihydrofolate reductase	Nucleotide Biosynthesis	1.5.1.3	Dhfr (A0498)	A0498	Dhfr	[c] : dhf + h + nadph <==> nadp + thf
DHFS	dihydrofolate synthase	Vitamins & Cofactor Biosynthesis	6.3.2.12	FolC (A0401)	A0401	FolC	[c] : atp + dhpt + glu-L --> adp + dhf + h + pi
DHNAPhT	1,4-dihydroxy-2-naphthoate phytyltransferase	Quinone Biosynthesis		MenA (A1984)	A1984	MenA	[c] : dhna + nad + phdp <==> co2 + dmphq + nadh + ppi
DHNPA	dihydroneopterin aldolase		4.1.2.25	FolB (A0307)	A0307	FolB	[c] : dhnpt --> 2ahhmp + gcald
DHORD_PQ9	dihydoorotic acid dehydrogenase (plastoquinone9)	Pyridine Metabolism	1.3.3.1	( PyrD1 (A1442) ) or ( PyrD (A2195) )	( A1442 or A2195 )	( PyrD1 ) or ( PyrD )	[c] : dhor-S + pq9 --> orot + pq9h2
DHORTS	dihydroorotase	Nucleotides and nucleic acids	3.5.2.3	( PyrC1 (A2070) ) or ( PyrC (A2097) )	( A2070 or A2097 )	( PyrC1 ) or ( PyrC )	[c] : dhor-S + h2o <==> cbasp + h
DHPPDA2	diaminohydroxyphosphoribosylaminopyrimidine deaminase	Vitamins & Cofactor Biosynthesis	3.5.4.26	RibD (A1465)	A1465	RibD	[c] : 25dhpp + h + h2o --> 5apru + nh4
DHPS1	dihydropteroate synthase	Vitamins & Cofactor Biosynthesis	2.5.1.15	FolP (A1294)	A1294	FolP	[c] : 2ahhmp + 4abz --> dhpt + h2o
DHPS3	dihydropteroate synthase	Vitamins & Cofactor Biosynthesis	2.5.1.15	FolP (A1294)	A1294	FolP	[c] : 2ahhmd + 4abz --> dhpt + ppi
DHQD1	3-dehydroquinate dehydratase	Amino Acid Metabolism	4.2.1.10	AroC (A2527)	A2527	AroC	[c] : 3dhq <==> 3dhsk + h2o
DHQS	3-dehydroquinate synthase	Tyrosine, Tryptophan, and Phenylalanine Metabolism	4.2.3.4	AroB (A1146)	A1146	AroB	[c] : 2dda7p --> 3dhq + pi
DMATT	dimethylallyltranstransferase	Terpenoid Backbone Biosynthesis	2.5.1.1	IspA (A1085)	A1085	IspA	[c] : dmpp + ipdp --> grdp + ppi
DMPhQM	demethylphylloquinone methyltransferase	Quinone Biosynthesis		MenG (A1100)	A1100	MenG	[c] : amet + dmphq --> ahcys + h + phq
DMPPS	1-hydroxy-2-methyl-2-(E)-butenyl 4-diphosphate reductase (dmpp)	Terpenoid Backbone Biosynthesis		LytB (A0517)	A0517	LytB	[c] : h + h2mb4p + nadh --> dmpp + h2o + nad
DMPPS1	1-hydroxy-2-methyl-2-(E)-butenyl 4-diphosphate reductase (dmpp) (NADP)	Terpenoid Backbone Biosynthesis		LytB (A0517)	A0517	LytB	[c] : h + h2mb4p + nadph --> dmpp + h2o + nadp
DNASYN_SYN	DNA replication, Synechococcus PCC 7002	Macromolecule Synthesis		DpoIa (A1280)	A1280	DpoIa	[c] : (100) atp + (26) datp + (24) dctp + (24) dgtp + (26) dttp + (100) h2o --> (100) adp + dna_SYN + (100) h + (100) pi + (100) ppi
DNMPPA	Dihydroneopterin monophosphate dephosphorylase						[c] : dhpmp + h2o --> dhnpt + pi
DPCOAK	dephospho-CoA kinase	Coenzymes and prosthetic groups	2.7.1.24	YtaG (A2714)	A2714	YtaG	[c] : atp + dpcoa --> adp + coa + h
DPR	2-dehydropantoate 2-reductase		1.1.1.169				[c] : 2dhp + h + nadph --> nadp + pant-R
DRPA	deoxyribose-phosphate aldolase	Pentose Phosphate Pathway	4.1.2.4	DeoC (A0756)	A0756	DeoC	[c] : 2dr5p --> acald + g3p
DTMPK	dTMP kinase	Purine and Pyrimidine Metabolism	2.7.4.9	Tmk (A1316)	A1316	Tmk	[c] : atp + dtmp <==> adp + dtdp
DUTPDP	dUTP diphosphatase	Nucleotide Metabolism	3.6.1.23	YncF (A0155)	A0155	YncF	[c] : dutp + h2o --> dump + h + ppi
DXPRI	1-deoxy-D-xylulose-5-phosphate reductoisomerase	Terpenoid Backbone Biosynthesis		Dxr (A0818)	A0818	Dxr	[c] : dxyl5p + h + nadph <==> 2me4p + nadp
DXPS	1-deoxy-D-xylulose 5-phosphate synthase	Terpenoid Backbone Biosynthesis		Dxs2 (A1172)	A1172	Dxs2	[c] : g3p + h + pyr --> co2 + dxyl5p
EDA	2-dehydro-3-deoxy-phosphogluconate aldolase	Pentose Phosphate Pathway	4.1.2.14	Eda (A0130)	A0130	Eda	[c] : 2ddg6p --> g3p + pyr
EMMD	erythro methyl malate dehydrogenase	Amino Acid Metabolism	1.1.1.85	LeuB (A2354)	A2354	LeuB	[c] : emma + nad --> 2obut + co2 + nadh
ENO	enolase	Glycolysis/Gluconeogenesis	4.2.1.11	Eno1 (A0073)	A0073	Eno1	[c] : 2pg <==> h2o + pep
EPPP	exopolyphosphatase	Other	3.6.1.11	Ppx (A1401)	A1401	Ppx	[c] : (2) h2o + pppi --> (2) h + (3) pi
FBA	fructose-bisphosphate aldolase	Glycolysis/Gluconeogenesis	4.1.2.13	( FbaB (A0010) ) or ( FbaA (A1352) )	( A0010 or A1352 )	( FbaB ) or ( FbaA )	[c] : fdp <==> dhap + g3p
FBA2	D-Fructose 1-phosphate D-glyceraldehyde-3-phosphate-lyase	Fructose and mannose metabolism	4.1.2.13	( FbaB (A0010) ) or ( FbaA (A1352) )	( A0010 or A1352 )	( FbaB ) or ( FbaA )	[c] : f1p <==> dhap + glyald
FBA3	Sedoheptulose 1,7-bisphosphate D-glyceraldehyde-3-phosphate-lyase	Carbon Fixation	4.1.2.13	( FbaA (A1352) ) or ( FbaB (A0010) )	( A1352 or A0010 )	( FbaA ) or ( FbaB )	[c] : s17bp <==> e4p + g3p
FBP	fructose-bisphosphatase	Glycolysis/Gluconeogenesis	3.1.3.11	( GlpX (A1301) ) or ( Fbp (A0329) )	( A1301 or A0329 )	( GlpX ) or ( Fbp )	[c] : fdp + h2o --> f6p + pi
FCLT	Heme B synthesis reaction	Vitamins & Cofactor Biosynthesis	4.99.1.1	HemH (A2589)	A2589	HemH	[c] : fe2 + ppp9 --> h + pheme
FDIPDPFT	Farnesyl diphosphate:Isopentenyl diphosphate farnesyl transferase	Terpenoid Backbone Biosynthesis	2.5.1.31	UppS1 (A0099)	A0099	UppS1	[c] : frdp + ipdp --> ppi + tcggrpp
FdNOR	ferredoxin-NADP reductase	Photosynthesis	1.18.1.2	( PetF1 (A0624) and PetH (A0853) ) or ( PetF2 (A2192) and PetH (A0853) ) or ( PetF4 (A2325) and PetH (A0853) ) or ( PetF8 (A2675) and PetH (A0853) )	( ( A0624 and A0853 ) or ( A2192 and A0853 ) or ( A2325 and A0853 ) or ( A2675 and A0853 ) )	( PetF1 and PetH ) or ( PetF2 and PetH ) or ( PetF4 and PetH ) or ( PetF8 and PetH )	[c] : (2) fdxr-2:2 + h + nadp <==> (2) fdxo-2:2 + nadph
FdPq	Cyclic reaction (ferredoxin:plastoquinol)	Photosynthesis					[c] : (2) fdxr-2:2 + (2) h + pq9 --> (2) fdxo-2:2 + pq9h2
FdSULR	ferredoxin-sulfite reductase	Sulfur Metabolism	1.8.7.1	SiR (A2629)	A2629	SiR	[c] : (6) fdxr-2:2 + (7) h + so3 --> (6) fdxo-2:2 + (3) h2o + h2s
FE3t4	iron (III) transport	Transport					fe3[e] --> fe3[c]
FMETDF	formylmethionine deformylase	Amino acids and related molecules	3.5.1.31	Def (A2348)	A2348	Def	[c] : fmet + h2o --> for + met-L
FMNAT	FMN adenylyltransferase	Cofactor and Prosthetic Group Biosynthesis	2.7.7.2	RibFec (A2398)	A2398	RibFec	[c] : atp + fmn + h --> fad + ppi
FORt	formate transport via diffusion	Transport					for[e] <==> for[c]
FRTT	farnesyltranstransferase	Terpenoid Backbone Biosynthesis	2.5.1.29	IspA (A1085)	A1085	IspA	[c] : frdp + ipdp --> ggdp + ppi
FRUK	fructokinase		2.7.1.4	YdjE (A0886)	A0886	YdjE	[c] : atp + fru --> adp + f6p + h
FTHFCL	5-formyltetrahydrofolate cyclo-ligase	Folate Metabolism	6.3.3.2	Fthfcl ( A1235 ) or ( A2432 )	( A1235 or A2432 )	Fthfcl	[c] : 5fothf + atp --> adp + methf + pi
FTHFD	formyltetrahydrofolate deformylase	Glyoxylate Metabolism	3.5.1.10	YkkE (A1006)	A1006	YkkE	[c] : 10fthf + h2o --> for + h + thf
FUMH	fumarase		4.2.1.2	FumA (A2041)	A2041	FumA	[c] : fum + h2o <==> mal-L
G1PACTr	glucosamine-1-phosphate N-acetyltransferase	Cell wall	2.3.1.157	GcaD (A2633)	A2633	GcaD	[c] : accoa + gam1p <==> acgam1p + coa + h
G1SAT	glutamate-1-semialdehyde aminotransferase	Vitamins & Cofactor Biosynthesis	5.4.3.8	HemL (A2206)	A2206	HemL	[c] : glu1sa <==> 5aop
G3PD_PQ	glycerol-3-phosphate dehydrogenase (plastoquinone 9)	Carbohydrate Metabolism	1.1.99.5	GlpA (A2852)	A2852	GlpA	[c] : glyc3p + pq9 --> dhap + pq9h2
G3PD2	glycerol-3-phosphate dehydrogenase (NADP)	Glycerolipid Metabolism	1.1.1.94	GpsA (A2853)	A2853	GpsA	[c] : glyc3p + nadp <==> dhap + h + nadph
G3POA_SYN	glycerol-3-phosphate O-acyltransferase (Synechococcus)	Fatty Acid Synthesis	2.3.1.15				[c] : (0.07) 9hdeACP + glyc3p + (0.01) linlnACP + (0.01) ocdACP + (0.18) ocdcyaACP + (0.17) octeACP + (0.56) palmACP --> (0.02) 1ag3p_SYN + ACP
G5SADs	L-glutamate 5-semialdehyde dehydratase (spontaneous)	Proline Biosynthesis					[c] : glu5sa <==> 1pyr5c + h + h2o
G5SD	glutamate-5-semialdehyde dehydrogenase	Amino Acid Metabolism	1.2.1.41	( ProA (A0583) ) or ( ProA2 (A2614) )	( A0583 or A2614 )	( ProA ) or ( ProA2 )	[c] : glu5p + h + nadph --> glu5sa + nadp + pi
G6PDHy	glucose 6-phosphate dehydrogenase	Pentose Phosphate Pathway	1.1.1.49	Zwf (A1459)	A1459	Zwf	[c] : g6p + nadp <==> 6pgl + h + nadph
GALU	UTP-glucose-1-phosphate uridylyltransferase	Lipid & Cell Wall Metabolism	2.7.7.9				[c] : g1p + h + utp <==> ppi + udpg
GAPD	glyceraldehyde-3-phosphate dehydrogenase (NAD)	Glycolysis/Gluconeogenesis	1.2.1.12	GapA (A2697)	A2697	GapA	[c] : g3p + nad + pi <==> 13dpg + h + nadh
GAPD_NADP	glyceraldehyde-3-phosphate dehydrogenase (NADP) (phosphorylating)	Glycolysis/Gluconeogenesis	1.2.1.13	GapB (A0106)	A0106	GapB	[c] : 13dpg + h + nadph <==> g3p + nadp + pi
GARFT	phosphoribosylglycinamide formyltransferase	Nucleotide Metabolism	2.1.2.2	PurN (A0007)	A0007	PurN	[c] : 10fthf + gar <==> fgam + h + thf
GBEZY	1,4-alpha-glucan branching enzyme	Carbohydrate Metabolism	2.4.1.18	GlgB (A1865)	A1865	GlgB	[c] : 14glun --> glycogen
GCALDD	Glycolaldehyde dehydrogenase	Glyoxylate Metabolism	1.2.1.21				[c] : gcald + h2o + nad --> glyclt + (2) h + nadh
GDAGEPM_SYN	Glucosyl-diacylglycerol epimerization	Fatty Acid Synthesis					[c] : (0.02) glcdg_SYN <==> (0.02) mgdg_SYN
GDMANE	GDP-4-dehydro-6-deoxy-D-mannose epimerase	Fructose and mannose metabolism		Fcl (A2832)	A2832	Fcl	[c] : gdpddm <==> gdpofuc
GDPMD	GDPmannose 4,6-dehydratase	Fructose and mannose metabolism	4.2.1.47	Gmd (A2565)	A2565	Gmd	[c] : gdpman --> gdpddm + h2o
GF6PTA	glutamine-fructose-6-phosphate transaminase	Lipid & Cell Wall Metabolism	2.6.1.16	GlmS (A1150)	A1150	GlmS	[c] : f6p + gln-L --> gam6p + glu-L
GHMT	glycine hydroxymethyltransferase	Amino acids and related molecules	2.1.2.1	GlyA (A2430)	A2430	GlyA	[c] : ser-L + thf <==> gly + h2o + mlthf
GK1	guanylate kinase (GMP:ATP)	Nucleotides and nucleic acids	2.7.4.8	Gmk (A1846)	A1846	Gmk	[c] : atp + gmp <==> adp + gdp
GK2	guanylate kinase (GMP:dATP)	Nucleotides and nucleic acids	2.7.4.8	Gmk (A1846)	A1846	Gmk	[c] : datp + gmp <==> dadp + gdp
GLCP	glycogen phosphorylase	Carbohydrates and related molecules	2.4.1.1	GlgP (A2139)	A2139	GlgP	[c] : glycogen + pi --> g1p
GLCS2	glycogen synthase (ADPGlc)	Glycolate Metabolism	2.4.1.21	( GlgA (A1532) ) or ( GlgA2 (A2125) )	( A1532 or A2125 )	( GlgA ) or ( GlgA2 )	[c] : adpglc --> 14glun + adp + h
GLGCr	glucose-1-phosphate adenylyltransferase	Starch and Sucrose Metabolism	2.7.7.27	GlgC (A0095)	A0095	GlgC	[c] : atp + g1p + h <==> adpglc + ppi
GLNabc	L-glutamine transport via ABC system	Transport		GlnH (A2179)	A2179	GlnH	atp[c] + gln-L[e] + h2o[c] --> adp[c] + gln-L[c] + h[c] + pi[c]
GLNS	glutamine synthetase	Amino Acid Metabolism	6.3.1.2	( GlnA (A1630) ) or ( GlnN (A0246) )	( A1630 or A0246 )	( GlnA ) or ( GlnN )	[c] : atp + glu-L + nh4 --> adp + gln-L + h + pi
GLU5K	glutamate 5-kinase	Amino Acid Metabolism	2.7.2.11	ProB (A1782)	A1782	ProB	[c] : atp + glu-L --> adp + glu5p
GLUADT	glutaminyl-tRNA synthase (glutamine-hydrolysing)	Other		GatABC ( A1025 and A1565 and A2536 )	( A1025 and A1565 and A2536 )	GatABC	[c] : atp + gln-L + glutrna + h2o --> adp + glntrna + glu-L + h + pi
GLUCYSL	glutamate-cysteine ligase		6.3.2.2	GshA (A2766)	A2766	GshA	[c] : atp + cys-L + glu-L --> adp + glucys + h + pi
GLUDy	glutamate dehydrogenase (NADP)	Nitrogen Metabolism	1.4.1.4	GdhA (A0773)	A0773	GdhA	[c] : glu-L + h2o + nadp <==> akg + h + nadph + nh4
GLUPRT	glutamine phosphoribosyldiphosphate amidotransferase	Nucleotide Metabolism	2.4.2.14	PurF (A0550)	A0550	PurF	[c] : gln-L + h2o + prpp --> glu-L + ppi + pram
GLUR	glutamate racemase	Amino Acid Metabolism	5.1.1.3	MurI (A0579)	A0579	MurI	[c] : glu-D <==> glu-L
GLUSz	glutamate synthase (Ferredoxin)	Nitrogen Metabolism	1.4.7.1	GlsF (A2393)	A2393	GlsF	[c] : akg + (2) fdxr-2:2 + gln-L + (2) h --> (2) fdxo-2:2 + (2) glu-L
GLUTRR	glutamyl-tRNA reductase	Vitamins & Cofactor Biosynthesis		HemA (A1302)	A1302	HemA	[c] : glutrna + h + nadph --> glu1sa + nadp + trnaglu
GLUTRS	Glutamyl-tRNA synthetase	Other function	6.1.1.17	GltX (A1394)	A1394	GltX	[c] : atp + glu-L + trnaglu --> amp + glutrna + ppi
GLYCDr	Glycerol dehydrogenase (reversible)	Glycerolipid Metabolism	1.1.1.6	GldA (A0605)	A0605	GldA	[c] : glyc + nad <==> dha + h + nadh
GLYCL	Glycine Cleavage System	Nitrogen Metabolism		( GcvH2 (A0351) and GcvP (A1549) and GcvT (A1703) and Lpd (A1126) )	( A0351 and A1549 and A1703 and A1126 )	( GcvH2 and GcvP and GcvT and Lpd )	[c] : gly + nad + thf --> co2 + mlthf + nadh + nh4
GLYCt5	glycerol transport in/out via diffusion reversible	Transport					glyc[c] <==> glyc[e]
GLYCTDH	glycolate dehydrogenase	Glyoxylate Metabolism	1.1.3.15	GlcDEF ( A0710 and A1583 and A2858 )	( A0710 and A1583 and A2858 )	GlcDEF	[c] : glyclt + nad --> glx + h + nadh
GLYK	glycerol kinase		2.7.1.30				[c] : atp + glyc --> adp + glyc3p + h
GLYOX	hydroxyacylglutathione hydrolase	Pyruvate Metabolism	3.1.2.6	GloB (A1864)	A1864	GloB	[c] : h2o + lgt-S --> gthrd + h + lac-D
GLYTRS	Glycyl-tRNA synthetase	Amino Acid Metabolism	6.1.1.14	GlyQS ( A0387 and A2456 )	( A0387 and A2456 )	GlyQS	[c] : atp + gly + trnagly --> amp + glytrna + ppi
GMPS2	GMP synthase (glutamine-hydrolysing)	Purine and Pyrimidine Metabolism	6.3.5.2	GuaA (A1362)	A1362	GuaA	[c] : atp + gln-L + h2o + xmp --> amp + glu-L + gmp + (2) h + ppi
GOFUCR	GDP-4-oxo-L-fucose reductase	Fructose and mannose metabolism		Fcl (A2832)	A2832	Fcl	[c] : gdpofuc + h + nadph --> gdpfuc + nadp
GRGR	Geranylgeranyl reductase	Terpenoid Backbone Biosynthesis		Ggr (A2476)	A2476	Ggr	[c] : ggdp + (3) h + (3) nadph --> (3) nadp + phdp
GRTT	geranyltranstransferase	Terpenoid Backbone Biosynthesis	2.5.1.10	IspA (A1085)	A1085	IspA	[c] : grdp + ipdp --> frdp + ppi
GSHPO	glutathione peroxidase		1.11.1.9	( Hyr1B (A0117) ) or ( Hyr1 (A0970) )	( A0117 or A0970 )	( Hyr1B ) or ( Hyr1 )	[c] : (2) gthrd + h2o2 --> gthox + (2) h2o
GTHS	glutathione synthase		6.3.2.3	GshB (A1147)	A1147	GshB	[c] : atp + glucys + gly --> adp + gthrd + h + pi
GTMLT	g-glutamyltransferase	Other Amino Acid Metabolism	2.3.2.2	Ecm38 (G0134)	G0134	Ecm38	[c] : ala-L + gthrd --> cgly + gluala
GTPCI	GTP cyclohydrolase I	Cofactor and Prosthetic Group Biosynthesis	3.5.4.16	( FolE (G0128) ) or ( FolE1 (A2444) )	( G0128 or A2444 )	( FolE ) or ( FolE1 )	[c] : gtp + h2o --> ahdt + for + h
GTPCII	GTP cyclohydrolase II	Vitamins & Cofactor Biosynthesis	3.5.4.25	RibAB (A0427)	A0427	RibAB	[c] : gtp + (3) h2o --> 25dhpp + for + (2) h + ppi
GTPDPK	GTP diphosphokinase	Nucleotides and nucleic acids	2.7.6.5	RelA (A2816)	A2816	RelA	[c] : atp + gtp --> amp + gdptp + h
H2Ot5	H2O transport via diffusion	Transport					h2o[e] <==> h2o[c]
H2td	hydrogen transport	Transport					h2[c] <==> h2[e]
HBUHL1	(3R)-3-Hydroxybutanoyl-[acyl-carrier-protein] hydro-lyase	Fatty Acid Synthesis	4.2.1.58	FabZ1 (A0070)	A0070	FabZ1	[c] : 3hbACP --> 2beACP + h2o
HBUR1	(3R)-3-Hydroxybutanoyl-[acyl-carrier protein]:NADP+ oxidoreductase	Fatty Acid Synthesis	1.1.1.100	FabG (A2367)	A2367	FabG	[c] : actACP + h + nadph --> 3hbACP + nadp
HCO3E	carbonate dehydratase (HCO3 equilibration reaction)	Nitrogen Metabolism	4.2.1.1	( CynT (A1997) ) or ( EcaA (A1096) )	( A1997 or A1096 )	( CynT ) or ( EcaA )	[c] : co2 + h2o <==> h + hco3
HCO3t	Sodium dependent bicarbonate transport	Transport		SbtA (A0470)	A0470	SbtA	hco3[e] + na1[e] --> hco3[c] + na1[c]
HDDHL5	(3R)-3-Hydroxybutanoyl-[acyl-carrier-protein] hydro-lyase	Fatty Acid Synthesis	4.2.1.58	FabZ1 (A0070)	A0070	FabZ1	[c] : 3hddACP --> 2tddACP + h2o
HDDR5	3R)-3-Hydroxydodecanoyl-[acyl-carrier-protein]:NADP+ oxidoreductase	Fatty Acid Synthesis	1.1.1.100	FabG (A2367)	A2367	FabG	[c] : 3oxddACP + h + nadph --> 3hddACP + nadp
HDEHL4	(3R)-3-Hydroxybutanoyl-[acyl-carrier-protein] hydro-lyase	Fatty Acid Synthesis	4.2.1.58	FabZ1 (A0070)	A0070	FabZ1	[c] : 3hdeACP --> 2tdeACP + h2o
HDER4	(3R)-3-Hydroxydecanoyl-[acyl-carrier-protein]:NADP+ oxidoreductase	Fatty Acid Synthesis	1.1.1.100	FabG (A2367)	A2367	FabG	[c] : 3oxdeACP + h + nadph --> 3hdeACP + nadp
HDH1	Bidirectional hydrogenase (nad/nadh)	Hydrogen Metabolism	1.12.1.2	( HoxHY ( A0198 and A0200 ) and NuoE (A0195) and NuoF (A0196) and NuoG (A0197) )	( ( A0198 and A0200 ) and A0195 and A0196 and A0197 )	( HoxHY and NuoE and NuoF and NuoG )	[c] : h2 + nad <==> h + nadh
HDH2	Bidirectional Hydrogenase (nadp/nadph)	Hydrogen Metabolism	1.12.1.2	( HoxHY ( A0198 and A0200 ) and NuoE (A0195) and NuoF (A0196) and NuoG (A0197) )	( ( A0198 and A0200 ) and A0195 and A0196 and A0197 )	( HoxHY and NuoE and NuoF and NuoG )	[c] : h2 + nadp <==> h + nadph
HDMAT7	Hexadecanoyl-[acyl-carrier protein]:malonyl-CoA C-acyltransferase	Fatty Acid Synthesis	1.3.1.10	FabI (A1676)	A1676	FabI	[c] : h + hdeACP + nadh --> nad + palmACP
HDROXGLUADL	4-hydroxy-2-oxoglutarate aldolase	Glyoxylate Metabolism	4.1.3.16	Eda (A0130)	A0130	Eda	[c] : glx + pyr <==> 4h2oxg
HEMAT2	Hexanoyl-[acyl-carrier protein]:malonyl-CoA C-acyltransferase	Fatty Acid Synthesis	1.3.1.10	FabI (A1676)	A1676	FabI	[c] : 2theACP + h + nadh --> hexACP + nad
HEMEAS	Heme A synthase	Membrane bioenergetics		CtaA (A1161)	A1161	CtaA	[c] : h2o + hemeO --> (4) h + hemeA
HEMEOS	Heme O synthase	Membrane bioenergetics		CtaO (A1160)	A1160	CtaO	[c] : frdp + h2o + pheme --> h + hemeO + ppi
HEXTT	trans-hexaprenyltranstransferase	Coenzymes and prosthetic groups	2.5.1.30	HepST (A0580)	A0580	HepST	[c] : hexdp + ipdp --> hepdp + ppi
HGR	mercury(II) reductase		1.16.1.1	MerA (A1295)	A1295	MerA	[c] : hg2 + nadph <==> h + hg0 + nadp
HHDHL7	(3R)-3-Hydroxypalmitoyl-[acyl-carrier-protein] hydro-lyase	Fatty Acid Synthesis	4.2.1.58	FabZ1 (A0070)	A0070	FabZ1	[c] : 3hpaACP --> h2o + hdeACP
HHDR7	(3R)-3-Hydroxypalmitoyl-[acyl-carrier-protein]:NADP+ oxidoreductase	Fatty Acid Synthesis	1.1.1.100	FabG (A2367)	A2367	FabG	[c] : 3oxhdACP + h + nadph --> 3hpaACP + nadp
HHYHL2	(3R)-3-Hydroxybutanoyl-[acyl-carrier-protein] hydro-lyase	Fatty Acid Synthesis	4.2.1.58	FabZ1 (A0070)	A0070	FabZ1	[c] : 3hhACP --> 2theACP + h2o
HHYR2	(3R)-3-Hydroxyhexanoyl-[acyl-carrier-protein]:NADP+ oxidoreductase	Fatty Acid Synthesis	1.1.1.100	FabG (A2367)	A2367	FabG	[c] : 3oxhACP + h + nadph --> 3hhACP + nadp
HISD	histidinol dehydrogenase	Amino Acid Metabolism	1.1.1.23	HisD (A2049)	A2049	HisD	[c] : h2o + histd + (2) nad --> (3) h + his-L + (2) nadh
HISTP	histidinol-phosphatase	Histidine Metabolism	3.1.3.15				[c] : h2o + hisp --> histd + pi
HISTRS	Histidyl-tRNA synthetase	Histidine Metabolism	6.1.1.21	HisS (A2275)	A2275	HisS	[c] : atp + his-L + trnahis --> amp + histrna + ppi
HMBS	hydroxymethylbilane synthase	Cofactor and Prosthetic Group Biosynthesis	4.3.1.8	HemC (A1610)	A1610	HemC	[c] : h2o + (4) ppbng --> hmbil + (4) nh4
HMPK1	hydroxymethylpyrimidine kinase (ATP)	Coenzymes and prosthetic groups	2.7.1.49	YjbV (A0025)	A0025	YjbV	[c] : 4ahmmp + atp --> 4ampm + adp + h
HMST	homogentisate solanyltransferase			UbiA (A0703)	A0703	UbiA	[c] : h + hgentis + nondp <==> co2 + msbq + ppi
HOCHL3	((3R)-3-Hydroxybutanoyl-[acyl-carrier-protein] hydro-lyase	Fatty Acid Synthesis	4.2.1.58	FabZ1 (A0070)	A0070	FabZ1	[c] : 3hocACP --> 2toceACP + h2o
HOCR3	(3R)-3-Hydroxyoctanoyl-[acyl-carrier-protein]:NADP+ oxidoreductase	Fatty Acid Synthesis	1.1.1.100	FabG (A2367)	A2367	FabG	[c] : 3oxocACP + h + nadph --> 3hocACP + nadp
HODHL8	(3R)-3-Hydroxyoctadecanoyl-[acyl-carrier-protein] hydro-lyase	Fatty Acid Synthesis	4.2.1.58	FabZ1 (A0070)	A0070	FabZ1	[c] : 3hocdacp --> 2tocdACP + h2o
HODR8	(3R)-3-Hydroxyoctadecanoyl-[acyl-carrier-protein]:NADP+ oxidoreductase	Fatty Acid Synthesis	1.1.1.100	FabG (A2367)	A2367	FabG	[c] : 3oxocdacp + h + nadph --> 3hocdacp + nadp
HOXPR_NADP	2-hydroxy-3-oxopropionate reductase (NADP)	Glyoxylate Metabolism	1.1.1.60	( GarR1 (A1558) ) or ( GarR2 (A2814) )	( A1558 or A2814 )	( GarR1 ) or ( GarR2 )	[c] : glyc-R + nadp <==> 2h3opp + h + nadph
HOXPRx	2-hydroxy-3-oxopropionate reductase (NAD)	Glyoxylate Metabolism	1.1.1.60	( GarR1 (A1558) ) or ( GarR2 (A2814) )	( A1558 or A2814 )	( GarR1 ) or ( GarR2 )	[c] : glyc-R + nad <==> 2h3opp + h + nadh
HP5CD	3-hydroxy-1-pyrroline-5-carboxylate dehydrogenase		1.5.1.12	PutAec (A1071)	A1071	PutAec	[c] : 1p3h5c + (2) h2o + nad --> e4h2oxg + h + nadh
HPPK	2-amino-4-hydroxy-6-hydroxymethyldihydropteridine diphosphokinase	Vitamins & Cofactor Biosynthesis	2.7.6.3	( FolK (A0306) ) or ( FolK2 (A2561) )	( A0306 or A2561 )	( FolK ) or ( FolK2 )	[c] : 2ahhmp + atp --> 2ahhmd + amp + h
HSAT	Acetyl-CoA:L-homoserine O-acetyltransferase	Methane Metabolism	2.3.1.31				[c] : accoa + hom-L <==> achms + coa
HSDY	homoserine dehydrogenase (NADPH)	Amino Acid Metabolism	1.1.1.3	Hom (A2131)	A2131	Hom	[c] : hom-L + nadp <==> aspsa + h + nadph
HSK	homoserine kinase	Amino acids and related molecules	2.7.1.39	ThrB (A0091)	A0091	ThrB	[c] : atp + hom-L --> adp + h + phom
HSTPT	histidinol-phosphate transaminase	Amino Acid Metabolism	2.6.1.9	HisC (A0511)	A0511	HisC	[c] : glu-L + imacp --> akg + h + hisp
HTDHL6	(3R)-3-Hydroxypalmitoyl-[acyl-carrier-protein] hydro-lyase	Fatty Acid Synthesis	4.2.1.58	FabZ1 (A0070)	A0070	FabZ1	[c] : 3htdACP --> h2o + tdeACP
HTDR6	3R)-3-Hydroxytetradecanoyl-[acyl-carrier-protein]:NADP+ oxidoreductase	Fatty Acid Synthesis	1.1.1.100	FabG (A2367)	A2367	FabG	[c] : 3oxtdACP + h + nadph --> 3htdACP + nadp
HTHBPD	4a-hydroxytetrahydrobiopterin dehydratase	Other	4.2.1.96	PhhB1 (A2812)	A2812	PhhB1	[c] : 5678thh --> 78dhp + h2o
ICDHy	isocitrate dehydrogenase (NADP)	Citrate Cycle (TCA)	1.1.1.42	Icd (A0838)	A0838	Icd	[c] : icit + nadp <==> akg + co2 + nadph
ICHORS	isochorismate synthase	Coenzymes and prosthetic groups	5.4.99.6	MenF (A0999)	A0999	MenF	[c] : chor <==> ichor
IG3PS	Imidazole-glycerol-3-phosphate synthase	Amino Acid Metabolism		HisF ( A1636 and A2529 )	( A1636 and A2529 )	HisF	[c] : gln-L + prlp --> aicar + eig3p + glu-L + (2) h
IGPDH	imidazoleglycerol-phosphate dehydratase	Amino Acid Metabolism	4.2.1.19	HisB (A1985)	A1985	HisB	[c] : eig3p + h --> h2o + imacp
IGPS	indole-3-glycerol-phosphate synthase	Amino Acid Metabolism	4.1.1.48	TrpC (A1348)	A1348	TrpC	[c] : 2cpr5p + h --> 3ig3p + co2 + h2o
ILEabc	L-isoleucine transport via ABC system	Transport, Extracellular		( NatA (A1436) and NatB (A2201) and NatC (A2091) and NatD (A2566) )	( A1436 and A2201 and A2091 and A2566 )	( NatA and NatB and NatC and NatD )	atp[c] + h2o[c] + ile-L[e] --> adp[c] + h[c] + ile-L[c] + pi[c]
ILETA	isoleucine transaminase	Valine, Leucine, and Isoleucine Metabolism	2.6.1.42	IlvE (A1863)	A1863	IlvE	[c] : akg + ile-L <==> 3mop + glu-L
ILETRS	Isoleucyl-tRNA synthetase	Valine, Leucine, and Isoleucine Metabolism	6.1.1.5	IleS (A1756)	A1756	IleS	[c] : atp + ile-L + trnaile --> amp + iletrna + ppi
IMPC	IMP cyclohydrolase	Purine and Pyrimidine Metabolism	3.5.4.10	PurH (A1691)	A1691	PurH	[c] : h2o + imp <==> fprica
IMPD	IMP dehydrogenase	Purine and Pyrimidine Metabolism	1.1.1.205	GuaB (A0266)	A0266	GuaB	[c] : h2o + imp + nad --> h + nadh + xmp
IODP	inorganic diphosphatase	Oxidative Phosphorylation	3.6.1.1	Ppa (A1228)	A1228	Ppa	[c] : h2o + ppi --> h + (2) pi
IPDDI	isopentenyl-diphosphate D-isomerase	Terpenoid Backbone Biosynthesis	5.3.3.2	YpgA (A1132)	A1132	YpgA	[c] : ipdp <==> dmpp
IPDPS	1-hydroxy-2-methyl-2-(E)-butenyl 4-diphosphate reductase (ipdp)	Terpenoid Backbone Biosynthesis		LytB (A0517)	A0517	LytB	[c] : h + h2mb4p + nadh --> h2o + ipdp + nad
IPDPS1	1-hydroxy-2-methyl-2-(E)-butenyl 4-diphosphate reductase (ipdp) (NADP)	Terpenoid Backbone Biosynthesis		LytB (A0517)	A0517	LytB	[c] : h + h2mb4p + nadph --> h2o + ipdp + nadp
IPDPUPT	di-trans,poly-cis-Decaprenyl-diphosphate:isopentenyl-diphosphate undecaprenylcistransferase	Terpenoid Backbone Biosynthesis	2.5.1.31	UppS1 (A0099)	A0099	UppS1	[c] : (7) ipdp + tcggrpp --> dtpcudcpp + (7) ppi
IPMD	3-isopropylmalate dehydrogenase	Amino Acid Metabolism	1.1.1.85	LeuB (A2354)	A2354	LeuB	[c] : 3c2hmp + nad --> 3c4mop + h + nadh
IPPMIa	3-isopropylmalate dehydratase	Valine, Leucine, and Isoleucine Metabolism	4.2.1.33	LeuCD ( A0456 and A1353 )	( A0456 and A1353 )	LeuCD	[c] : 3c2hmp <==> 2ippm + h2o
IPPMIb	2-isopropylmalate hydratase	Amino Acid Metabolism		LeuCD ( A0456 and A1353 )	( A0456 and A1353 )	LeuCD	[c] : 2ippm + h2o <==> 3c3hmp
IPPS	2-isopropylmalate synthase	Pyruvate Metabolism	4.1.3.12	( LeuA2 (A0730) ) or ( CimA (A1356) )	( A0730 or A1356 )	( LeuA2 ) or ( CimA )	[c] : 3mob + accoa + h2o --> 3c3hmp + coa + h
ITPASE	dITP pyrophosphatase	Nucleotide Metabolism		IxpP (A0601)	A0601	IxpP	[c] : ditp + h2o --> dimp + ppi
Kabc	potassium transport via ABC system	Transport, Extracellular	3.6.3.12	( KdpABC (G0059) ) or ( KdpABC2 ( G0055 and G0060 ) )	( G0059 or ( G0055 and G0060 ) )	( KdpABC ) or ( KdpABC2 )	atp[c] + h2o[c] + k[e] --> adp[c] + h[c] + k[c] + pi[c]
KARA1	ketol-acid reductoisomerase (2,3-dihydroxy-3-methylbutanoate)	Amino Acid Metabolism	1.1.1.86	IlvC (A1278)	A1278	IlvC	[c] : 23dhmb + nadp <==> alac-S + h + nadph
KARA2	ketol-acid reductoisomerase (2-Acetolactate)	Amino Acid Metabolism	1.1.1.86	IlvC (A1278)	A1278	IlvC	[c] : 2ahbut + h + nadph <==> 23dhmp + nadp
KAS15	b-ketoacyl synthase	Fatty Acid Synthesis		FabH1 (A0525)	A0525	FabH1	[c] : accoa + h + malACP --> actACP + co2 + coa
Kt2i	potassium irreversible transport via proton symporter	Transport		YkqB (A2267)	A2267	YkqB	h[e] + k[e] --> h[c] + k[c]
Ktabc	H+/K+-exchanging ATPase	Transport	3.6.3.10	( KdpABC (G0059) ) or ( KdpABC2 ( G0055 and G0060 ) )	( G0059 or ( G0055 and G0060 ) )	( KdpABC ) or ( KdpABC2 )	atp[c] + h2o[c] + k[e] --> adp[c] + h[e] + k[c] + pi[c]
LCAD	lactaldehyde dehydrogenase	Alternate Carbon Metabolism	1.2.1.22	AdhC (A0868)	A0868	AdhC	[c] : h2o + lald-L + nad <==> (2) h + lac-L + nadh
LDH_D	D-lactate dehydrogenase	Pyruvate Metabolism	1.1.1.28	LdhA (G0164)	G0164	LdhA	[c] : lac-D + nad <==> h + nadh + pyr
LEUabc	L-leucine transport via ABC system	Transport, Extracellular		( NatA (A1436) and NatB (A2201) and NatC (A2091) and NatD (A2566) )	( A1436 and A2201 and A2091 and A2566 )	( NatA and NatB and NatC and NatD )	atp[c] + h2o[c] + leu-L[e] --> adp[c] + h[c] + leu-L[c] + pi[c]
LEUTA	leucine transaminase	Amino Acid Biosynthesis	2.6.1.42	IlvE (A1863)	A1863	IlvE	[c] : akg + leu-L <==> 4mop + glu-L
LEUTRS	Leucyl-tRNA synthetase	Amino Acid Metabolism	6.1.1.4	Nam2 (A1694)	A1694	Nam2	[c] : atp + leu-L + trnaleu --> amp + leutrna + ppi
LGTHL	lactoylglutathione lyase	Pyruvate Metabolism	4.4.1.5	GloA (A0337)	A0337	GloA	[c] : gthrd + mthgxl --> lgt-S
LIPSYN_SYN	Lipid biosynthesis of Synechococcus	Fatty Acid Synthesis		Acp (A1024)	A1024	Acp	[c] : (0.125) dgdg_SYN + (0.606) mgdg_SYN + (0.166) pgly_SYN + (0.103) sqdg_SYN --> lipid_SYN
LPADSS	Lipid A disaccaride synthase		2.4.1.182	( LpxB (A0068) ) or ( LpxB1 (A0368) )	( A0068 or A0368 )	( LpxB ) or ( LpxB1 )	[c] : lipidX + u23ga --> h + lipidAds + udp
LYSDC	lysine decarboxylase	Amino Acid Metabolism	4.1.1.18	Ldc (A1159)	A1159	Ldc	[c] : h + lys-L --> 15dap + co2
LYSTRS	Lysyl-tRNA synthetase	Amino Acid Metabolism	6.1.1.6	LysS (A0035)	A0035	LysS	[c] : atp + lys-L + trnalys --> amp + lystrna + ppi
MACPMT	Malonyl-CoA:[acyl-carrier-protein] S-malonyltransferase	Fatty Acid Synthesis	2.3.1.39	FabD (A2559)	A2559	FabD	[c] : ACP + malcoa --> coa + malACP
MALTabc	maltose transport via ABC system	Transport, Extracellular		MalEFGK (A2554)	A2554	MalEFGK	atp[c] + h2o[c] + malt[e] --> adp[c] + h[c] + malt[c] + pi[c]
MALTHXabc	maltohexaose transport via ABC system	Transport, Extracellular		MalEFGK (A2554)	A2554	MalEFGK	atp[c] + h2o[c] + malthx[e] --> adp[c] + h[c] + malthx[c] + pi[c]
MALTPTabc	maltopentaose transport via ABC system	Transport, Extracellular		MalEFGK (A2554)	A2554	MalEFGK	atp[c] + h2o[c] + maltpt[e] --> adp[c] + h[c] + maltpt[c] + pi[c]
MALTTRabc	Maltotriose transport via ABC system	Transport, Extracellular		MalEFGK (A2554)	A2554	MalEFGK	atp[c] + h2o[c] + malttr[e] --> adp[c] + h[c] + malttr[c] + pi[c]
MALTTTRabc	maltotetraose transport via ABC system	Transport, Extracellular		MalEFGK (A2554)	A2554	MalEFGK	atp[c] + h2o[c] + maltttr[e] --> adp[c] + h[c] + maltttr[c] + pi[c]
MAN1PT1	mannose-1-phosphate guanylyltransferase	Fructose and mannose metabolism	2.7.7.13	( Mpg (A0950) ) or ( Mpg2 (A1389) )	( A0950 or A1389 )	( Mpg ) or ( Mpg2 )	[c] : gtp + h + man1p --> gdpman + ppi
MAN1PT2	mannose-1-phosphate guanylyltransferase (GDP)	Fructose and mannose metabolism	2.7.7.22	ManC (A1554)	A1554	ManC	[c] : gdp + h + man1p --> gdpman + pi
MAN6PI	mannose-6-phosphate isomerase	Fructose and mannose metabolism	5.3.1.8	( ManA (A2066) ) or ( ManA2 (A0008) )	( A2066 or A0008 )	( ManA ) or ( ManA2 )	[c] : man6p <==> f6p
MCMAT2	Butyryl-[acyl-carrier protein]:malonyl-[acyl-carrier-protein]C-acyltransferase (decarboxylating)	Fatty Acid Synthesis	2.3.1.41	( FabF (A1023) ) or ( FabB (A1002) )	( A1023 or A1002 )	( FabF ) or ( FabB )	[c] : butACP + h + malACP --> 3oxhACP + ACP + co2
MCMAT3	Hexanoyl-[acyl-carrier protein]:malonyl-[acyl-carrier-protein] C-acyltransferase	Fatty Acid Synthesis	2.3.1.41	( FabF (A1023) ) or ( FabB (A1002) )	( A1023 or A1002 )	( FabF ) or ( FabB )	[c] : h + hexACP + malACP --> 3oxocACP + ACP + co2
MCMAT4	Octanoyl-[acyl-carrier protein]:malonyl-[acyl-carrier-protein] C-acyltransferase (decarboxylating)	Fatty Acid Synthesis	2.3.1.41	( FabF (A1023) ) or ( FabB (A1002) )	( A1023 or A1002 )	( FabF ) or ( FabB )	[c] : h + malACP + octACP --> 3oxdeACP + ACP + co2
MCMAT5	Decanoyl-[acyl-carrier protein]:malonyl-[acyl-carrier-protein] C-acyltransferase	Fatty Acid Synthesis	2.3.1.41	( FabF (A1023) ) or ( FabB (A1002) )	( A1023 or A1002 )	( FabF ) or ( FabB )	[c] : decACP + h + malACP --> 3oxddACP + ACP + co2
MCMAT6	Dodecanoyl-[acyl-carrier-protein]:malonyl-[acyl-carrier-protein] C-acyltransferase	Fatty Acid Synthesis	2.3.1.41	( FabF (A1023) ) or ( FabB (A1002) )	( A1023 or A1002 )	( FabF ) or ( FabB )	[c] : ddcaACP + h + malACP --> 3oxtdACP + ACP + co2
MCMAT7	Tetradecanoyl-[acyl-carrier-protein]:malonyl-[acyl-carrier-protein] C-acyltransferase	Fatty Acid Synthesis	2.3.1.41	( FabF (A1023) ) or ( FabB (A1002) )	( A1023 or A1002 )	( FabF ) or ( FabB )	[c] : h + malACP + myrsACP --> 3oxhdACP + ACP + co2
MCMAT8	Hexadecanoyl-[acyl-carrier-protein]:malonyl-[acyl-carrier-protein] C-acyltransferase	Fatty Acid Synthesis	2.3.1.41	( FabF (A1023) ) or ( FabB (A1002) )	( A1023 or A1002 )	( FabF ) or ( FabB )	[c] : h + malACP + palmACP --> 3oxocdacp + ACP + co2
MDH	malate dehydrogenase	Citrate Cycle (TCA)	1.1.1.37	MLdh (A2093)	A2093	MLdh	[c] : mal-L + nad <==> h + nadh + oaa
ME2	malic enzyme (NADP)	Pyruvate Metabolism	1.1.1.40	Mae (A0448)	A0448	Mae	[c] : mal-L + nadp --> co2 + nadph + pyr
MECDPDH	2C-methyl-D-erythritol 2,4 cyclodiphosphate dehydratase	Terpenoid Backbone Biosynthesis		IspG (A0743)	A0743	IspG	[c] : 2mecdp + nadh --> h2mb4p + h2o + nad
MECDPS	2-C-methyl-D-erythritol 2,4-cyclodiphosphate synthase	Terpenoid Backbone Biosynthesis		IspF (A1166)	A1166	IspF	[c] : 2p4c2me --> 2mecdp + cmp
Mehler1	Flavin dependent dioxygen reduction (NADP/NADPH)	Other		( Flv1 (A1743) and Flv3 (A1321) )	( A1743 and A1321 )	( Flv1 and Flv3 )	[c] : (2) h + (2) nadph + o2 --> (2) h2o + (2) nadp
Mehler2	Flavin dependent dioxygen reduction (Ferredoxin)	Other		( Flv1 (A1743) and Flv3 (A1321) )	( A1743 and A1321 )	( Flv1 and Flv3 )	[c] : (4) fdxr-2:2 + (4) h + o2 --> (4) fdxo-2:2 + (2) h2o
MEPCT	2-C-methyl-D-erythritol 4-phosphate cytidylyltransferase	Terpenoid Backbone Biosynthesis		IspD (A1905)	A1905	IspD	[c] : 2me4p + ctp + h --> 4c2me + ppi
METAT	methionine adenosyltransferase	Amino acids and related molecules	2.5.1.6	MetK (A1714)	A1714	MetK	[c] : atp + h2o + met-L --> amet + pi + ppi
METS	methionine synthase	Methionine Metabolism	2.1.1.13	MetH (A2466)	A2466	MetH	[c] : 5mthf + hcys-L --> h + met-L + thf
METTRS	Methionyl-tRNA synthetase	Amino Acid Metabolism	6.1.1.10	MetG (A2706)	A2706	MetG	[c] : atp + met-L + trnamet --> amp + mettrna + ppi
MGLCDGST_SYN	UDPglucose:1,2-diacylglycerol 3-D-glucosyltransferase (Synechoccocus)	Fatty Acid Synthesis	2.4.1.157	GlcT2 (A0533)	A0533	GlcT2	[c] : (0.02) 12dgr_SYN + udpg <==> (0.02) glcdg_SYN + h + udp
MGt5	magnesium transport in/out via permease (no H+)	Transport					mg2[c] <==> mg2[e]
MNabc	manganese transport via ABC system	Transport		MntB ( A1648 and A1734 and G0086 )	( A1648 and A1734 and G0086 )	MntB	atp[c] + h2o[c] + mn2[e] --> adp[c] + h[c] + mn2[c] + pi[c]
MOBDabc	molybdate transport via ABC system	Transport		YvgL (A1370)	A1370	YvgL	atp[c] + h2o[c] + mobd[e] --> adp[c] + h[c] + mobd[c] + pi[c]
MOHMT	3-methyl-2-oxobutanoate hydroxymethyltransferase	Vitamins & Cofactor Biosynthesis	2.1.2.11	PanB (A1829)	A1829	PanB	[c] : 3mob + h2o + mlthf --> 2dhp + thf
MonoCphS	Cyanophycin monomer synthesis	Cyanophycin Metabolism		CphA (A2405)	A2405	CphA	[c] : arg-L + asp-L + atp --> adp + arg-L-asp-L + pi
MPCHLS	Magnesium-protoporphyrin IX chelatase	Porphyrin and Chlorophyll Metabolism		( ChlD (A0596) and ChlH ( A1000 and A1018 ) and ChlI (A2256) )	( A0596 and ( A1000 and A1018 ) and A2256 )	( ChlD and ChlH and ChlI )	[c] : atp + h2o + mg2 + nad + ppp9 --> adp + (2) h + mgppp9 + nadh + pi
MPMEODR	magnesium-protoporphyrin-IX 13-monomethyl ester,NADPH:oxygen oxidoreductase (hydroxylating)	Porphyrin and Chlorophyll Metabolism		( AcsF (A0707) ) or ( AcsF2 (A1992) )	( A0707 or A1992 )	( AcsF ) or ( AcsF2 )	[c] : h + mgpppmme + nadph + o2 --> h2o + hmpme + nadp
MPMEODR1	magnesium-protoporphyrin-IX 13-monomethyl ester,NADPH:oxygen oxidoreductase (hydroxylating)	Porphyrin and Chlorophyll Metabolism		( AcsF2 (A1992) ) or ( AcsF (A0707) )	( A1992 or A0707 )	( AcsF2 ) or ( AcsF )	[c] : h + hmpme + nadph + o2 --> (2) h2o + nadp + ompme
MPMEODR2	magnesium-protoporphyrin-IX 13-monomethyl ester,NADPH:oxygen oxidoreductase (hydroxylating)	Porphyrin and Chlorophyll Metabolism		( AcsF (A0707) ) or ( AcsF2 (A1992) )	( A0707 or A1992 )	( AcsF ) or ( AcsF2 )	[c] : h + nadph + o2 + ompme --> dvpc + (2) h2o + nadp
MPMETS	Magnesium protoporphyrin IX methyltransferase	Porphyrin and Chlorophyll Metabolism	2.1.1.11	ChlM (A0908)	A0908	ChlM	[c] : amet + mgppp9 --> ahcys + mgpppmme
MTHFC	methenyltetrahydrofolate cyclohydrolase	Glyoxylate Metabolism	3.5.4.9	FolD2 (A0889)	A0889	FolD2	[c] : h2o + methf <==> 10fthf + h
MTHFD	methylenetetrahydrofolate dehydrogenase (NADP)	Glyoxylate Metabolism	1.5.1.5	FolD2 (A0889)	A0889	FolD2	[c] : mlthf + nadp <==> methf + nadph
MTHFR1	5,10-methylenetetrahydrofolate reductase (NADP)	Vitamins & Cofactor Biosynthesis	1.7.99.5	MetF (A0038)	A0038	MetF	[c] : (2) h + mlthf + nadph --> 5mthf + nadp
NADH_PQ9	NADH dehydrogenase type II (no proton pump)	Oxidative Phosphorylation	1.6.99.3	( Ndh2 (A2311) ) or ( Ndh4 (A2744) ) or ( Ndh5 (A2120) )	( A2311 or A2744 or A2120 )	( Ndh2 ) or ( Ndh4 ) or ( Ndh5 )	[c] : h + nadh + pq9 --> nad + pq9h2
NADHPQ9	NADH dehydrogenase (plastoquinone-9 & 4 protons)	Oxidative Phosphorylation	1.6.5.3	( NuoA (A2748) and NuoB (A2749) and NuoCD (A2541) and NuoE (A0195) and NuoF (A0196) and NuoG (A0197) and NuoH (A0926) and NuoI (A0925) and NuoJ (A0924) and NuoK (A0923) and NuoL (A0854) and NuoM (A1973) and NuoN (A2547) ) or ( NuoA (A2748) and NuoB (A2749) and NuoCD (A2541) and NuoE (A0195) and NuoF (A0196) and NuoG (A0197) and NuoH (A0926) and NuoI (A0925) and NuoJ (A0924) and NuoK (A0923) and N…	( ( A2748 and A2749 and A2541 and A0195 and A0196 and A0197 and A0926 and A0925 and A0924 and A0923 and A0854 and A1973 and A2547 ) or ( A2748 and A2749 and A2541 and A0195 and A0196 and A0197 and A0926 and A0925 and A0924 and A0923 and A0854 and A2327 and A2547 ) or ( A2748 and A2749 and A2541 and A0195 and A0196 and A0197 and A0926 and A0925 and A0924 and A0923 and A0854 and A2000 and A2547 ) o…	( NuoA and NuoB and NuoCD and NuoE and NuoF and NuoG and NuoH and NuoI and NuoJ and NuoK and NuoL and NuoM and NuoN ) or ( NuoA and NuoB and NuoCD and NuoE and NuoF and NuoG and NuoH and NuoI and NuoJ and NuoK and NuoL and NuoM1 and NuoN ) or ( NuoA and NuoB and NuoCD and NuoE and NuoF and NuoG and NuoH and NuoI and NuoJ and NuoK and NuoL and NuoM2 and NuoN ) or ( NuoA and NuoB and NuoCD and NuoE…	(5) h[c] + nadh[c] + pq9[c] --> (4) h[e] + nad[c] + pq9h2[c]
NADK	NAD kinase	NAD Biosynthesis	2.7.1.23	( Utr2 (A0217) ) or ( Utr2a (A2625) )	( A0217 or A2625 )	( Utr2 ) or ( Utr2a )	[c] : atp + nad --> adp + h + nadp
NADS1	NAD synthase (nh4)	Vitamins & Cofactor Biosynthesis	6.3.1.5	NadE (A1784)	A1784	NadE	[c] : atp + dnad + nh4 --> amp + h + nad + ppi
NAMNPP	nicotinic acid mononucleotide pyrophosphorylase	Cofactor and Prosthetic Group Biosynthesis		PncB (A0508)	A0508	PncB	[c] : atp + h2o + nac + prpp --> adp + nicrnt + pi + ppi
NAt3	sodium transport out via proton antiport	Transport		( YhaU (A0577) ) or ( YjbQ (A0283) ) or ( ApNhaP (A2297) ) or ( NhaC2 (A0227) ) or ( Nhx2 (A1003) ) or ( NapA2 (A2372) )	( A0577 or A0283 or A2297 or A0227 or A1003 or A2372 )	( YhaU ) or ( YjbQ ) or ( ApNhaP ) or ( NhaC2 ) or ( Nhx2 ) or ( NapA2 )	h[e] + na1[c] --> h[c] + na1[e]
NDPK1	nucleoside-diphosphate kinase (ATP:GDP)	Nucleotides and nucleic acids	2.7.4.6	Ndk (A0814)	A0814	Ndk	[c] : atp + gdp <==> adp + gtp
NDPK2	nucleoside-diphosphate kinase (ATP:UDP)	Nucleotides and nucleic acids	2.7.4.6	Ndk (A0814)	A0814	Ndk	[c] : atp + udp <==> adp + utp
NDPK3	nucleoside-diphosphate kinase (ATP:CDP)	Nucleotides and nucleic acids	2.7.4.6	Ndk (A0814)	A0814	Ndk	[c] : atp + cdp <==> adp + ctp
NDPK4	nucleoside-diphosphate kinase (ATP:dTDP)	Nucleotides and nucleic acids	2.7.4.6	Ndk (A0814)	A0814	Ndk	[c] : atp + dtdp <==> adp + dttp
NDPK5	nucleoside-diphosphate kinase (ATP:dGDP)	Nucleotides and nucleic acids	2.7.4.6	Ndk (A0814)	A0814	Ndk	[c] : atp + dgdp <==> adp + dgtp
NDPK6	nucleoside-diphosphate kinase (ATP:dUDP)	Nucleotides and nucleic acids	2.7.4.6	Ndk (A0814)	A0814	Ndk	[c] : atp + dudp <==> adp + dutp
NDPK7	nucleoside-diphosphate kinase (ATP:dCDP)	Nucleotides and nucleic acids	2.7.4.6	Ndk (A0814)	A0814	Ndk	[c] : atp + dcdp <==> adp + dctp
NDPK8	nucleoside-diphosphate kinase (ATP:dADP)	Nucleotides and nucleic acids	2.7.4.6	Ndk (A0814)	A0814	Ndk	[c] : atp + dadp <==> adp + datp
NDPK9	nucleoside-diphophate kinase (ATP:IDP)	Nucleotides and nucleic acids	2.7.4.6	Ndk (A0814)	A0814	Ndk	[c] : atp + idp <==> adp + itp
NEUSPDS	neurosporene desaturase	Carotenoid Biosynthesis		CrtQ1 (A0529)	A0529	CrtQ1	[c] : h + nadh + nspr + o2 --> (2) h2o + lyc + nad
NEUSPDS1	neurosporene desaturase (nadp dependent)	Carotenoid Biosynthesis		CrtQ1 (A0529)	A0529	CrtQ1	[c] : h + nadph + nspr + o2 --> (2) h2o + lyc + nadp
NH4t	ammonium transport via diffusion	Transport		( Amt1 (A2754) ) or ( AmtB (A1070) ) or ( Amt2 (A2208) )	( A2754 or A1070 or A2208 )	( Amt1 ) or ( AmtB ) or ( Amt2 )	nh4[e] <==> nh4[c]
NMHAH	N-Methylimidazolidine-2,4-dione amidohydrolase (ATP-hydrolysing)	Amino Acid Metabolism	3.5.2.14	HyuAB (A2513)	A2513	HyuAB	[c] : Nmimzd24d + atp + (2) h2o --> Ncarbsar + adp + (2) h + pi
NMNATr	nicotinamide-nucleotide adenylyltransferase	Coenzymes and prosthetic groups	2.7.7.1	YqeJ (A0878)	A0878	YqeJ	[c] : atp + h + nmn <==> nad + ppi
NNATr	nicotinate-nucleotide adenylyltransferase	Coenzymes and prosthetic groups	2.7.7.18	YqeJ (A0878)	A0878	YqeJ	[c] : atp + h + nicrnt <==> dnad + ppi
NNDPR	nicotinate-nucleotide diphosphorylase (carboxylating)	Vitamins & Cofactor Biosynthesis	2.4.2.19	NadC1 (A0366)	A0366	NadC1	[c] : (2) h + prpp + quln --> co2 + nicrnt + ppi
NO2t2	nitrite transport in via proton symport, reversible	Transport		NasA (A1313)	A1313	NasA	h[e] + no2[e] <==> h[c] + no2[c]
NO3t2	nitrate transport in via proton symport	Transport		NasA (A1313)	A1313	NasA	h[e] + no3[e] <==> h[c] + no3[c]
NPHS	naphthoate synthase	Cofactor and Prosthetic Group Biosynthesis	4.1.3.36	MenB (A0268)	A0268	MenB	[c] : sbzcoa --> coa + dhna
NTD1	5'-nucleotidase (dUMP)	Nucleotides and nucleic acids	3.1.3.5	YfkN (G0067)	G0067	YfkN	[c] : dump + h2o --> duri + pi
NTD10	5'-nucleotidase (XMP)	Nucleotides and nucleic acids	3.1.3.5	YfkN (G0067)	G0067	YfkN	[c] : h2o + xmp --> pi + xtsn
NTD2	5'-nucleotidase (UMP)	Nucleotides and nucleic acids	3.1.3.5	YfkN (G0067)	G0067	YfkN	[c] : h2o + ump --> pi + uri
NTD3	5'-nucleotidase (dCMP)	Nucleotides and nucleic acids	3.1.3.5	YfkN (G0067)	G0067	YfkN	[c] : dcmp + h2o --> dcyt + pi
NTD4	5'-nucleotidase (CMP)	Nucleotides and nucleic acids	3.1.3.5	YfkN (G0067)	G0067	YfkN	[c] : cmp + h2o --> cytd + pi
NTD5	5'-nucleotidase (dTMP)	Nucleotides and nucleic acids	3.1.3.5	YfkN (G0067)	G0067	YfkN	[c] : dtmp + h2o --> pi + thymd
NTD6	5'-nucleotidase (dAMP)	Nucleotides and nucleic acids	3.1.3.5	YfkN (G0067)	G0067	YfkN	[c] : damp + h2o --> dad-2 + pi
NTD7	5'-nucleotidase (AMP)	Nucleotides and nucleic acids	3.1.3.5	YfkN (G0067)	G0067	YfkN	[c] : amp + h2o --> adn + pi
NTD8	5'-nucleotidase (dGMP)	Nucleotides and nucleic acids	3.1.3.5	YfkN (G0067)	G0067	YfkN	[c] : dgmp + h2o --> dgsn + pi
NTD9	5'-nucleotidase (GMP)	Nucleotides and nucleic acids	3.1.3.5	YfkN (G0067)	G0067	YfkN	[c] : gmp + h2o --> gsn + pi
NTRARfdx	Nitrate reductase-ferredoxin	Nitrogen Metabolism	1.7.7.2	NarB (A1314)	A1314	NarB	[c] : (2) fdxr-2:2 + (2) h + no3 --> (2) fdxo-2:2 + h2o + no2
NTRIRfdx	nitrite reductase-ferredoxin	Nitrogen Metabolism	1.7.7.1	NirA (A1827)	A1827	NirA	[c] : (6) fdxr-2:2 + (8) h + no2 --> (6) fdxo-2:2 + (2) h2o + nh4
O2t	O2 transport in via diffusion	Transport					o2[e] <==> o2[c]
OCBT	ornithine carbamoyltransferase	Urea Cycle and Amino Acid Metabolisms	2.1.3.3	ArgF (A0674)	A0674	ArgF	[c] : cbp + orn-L <==> citr-L + h + pi
OCDMAT8	Octadecanoyl-[acyl-carrier protein]:malonyl-CoA C-acyltransferase	Fatty Acid Synthesis	1.3.1.10	FabI (A1676)	A1676	FabI	[c] : 2tocdACP + h + nadh --> nad + ocdACP
OCMAT3	Octanoyl-[acyl-carrier protein]:malonyl-CoA C-acyltransferase	Fatty Acid Synthesis	1.3.1.10	FabI (A1676)	A1676	FabI	[c] : 2toceACP + h + nadh --> nad + octACP
OMCDC	2-Oxo-4-methyl-3-carboxypentanoate decarboxylation	Valine, Leucine, and Isoleucine Metabolism					[c] : 3c4mop + h --> 4mop + co2
OMPDC	orotidine-5'-phosphate decarboxylase	Purine and Pyrimidine Biosynthesis	4.1.1.23	PyrF (A0547)	A0547	PyrF	[c] : h + orot5p --> co2 + ump
ORNTAC	ornithine transacetylase	Urea Cycle and Amino Acid Metabolisms	2.3.1.35	ArgJ (A1130)	A1130	ArgJ	[c] : acorn + glu-L <==> acglu + orn-L
ORPT	orotate phosphoribosyltransferase	Nucleotides and nucleic acids	2.4.2.10	PyrE (A0610)	A0610	PyrE	[c] : orot5p + ppi <==> orot + prpp
OXPRO	5-Oxoproline amidohydrolase	Amino Acid Biosynthesis	3.5.2.9	HyuAB (A2513)	A2513	HyuAB	[c] : 5oxpro + atp + (2) h2o --> adp + glu-L + h + pi
P5CD	1-pyrroline-5-carboxylate dehydrogenase		1.5.1.12	PutAec (A1071)	A1071	PutAec	[c] : 1pyr5c + (2) h2o + nad --> glu-L + h + nadh
P5CR	pyrroline-5-carboxylate reductase	Amino Acid Metabolism	1.5.1.2	ProG (A1919)	A1919	ProG	[c] : 1pyr5c + (2) h + nadph --> nadp + pro-L
PANTS	pantothenate synthase	Vitamins & Cofactor Biosynthesis	6.3.2.1	PanC (A0343)	A0343	PanC	[c] : ala-B + atp + pant-R --> amp + h + pnto-R + ppi
PAPPT3	phospho-N-acetylmuramoyl-pentapeptide-transferase (meso-2,6-diaminopimelate)	Cell wall	2.7.8.13	MraY (A1607)	A1607	MraY	[c] : udcpp + ugmda --> uagmda + ump
PAPSR	phosphoadenylyl-sulfate reductase (thioredoxin)	Sulfur Metabolism		CysH (A1497)	A1497	CysH	[c] : paps + trdrd --> (2) h + pap + so3 + trdox
PCR	protochlorophyllide reductase	Porphyrin and Chlorophyll Metabolism	1.3.1.33				[c] : h + mvpc + nadph --> clpyda + nadp
PDH	pyruvate dehydrogenase	Pyruvate metabolism	1.2.1.51	( Lpd (A1126) and PdhAB ( A0353 and A0655 ) and PdhC (A0110) )	( A1126 and ( A0353 and A0655 ) and A0110 )	( Lpd and PdhAB and PdhC )	[c] : coa + nad + pyr --> accoa + co2 + nadh
PDX5PO	pyridoxine 5'-phosphate oxidase	Cofactor and Prosthetic Group Biosynthesis	1.4.3.5	PdxHec (A2591)	A2591	PdxHec	[c] : o2 + pdx5p <==> h + h2o2 + pydx5p
PGAMT	phosphoglucosamine mutase	Lipid & Cell Wall Metabolism	5.4.2.10	GlmM (A0450)	A0450	GlmM	[c] : gam1p <==> gam6p
PGCDr	phosphoglycerate dehydrogenase	Amino acids and related molecules	1.1.1.95	SerA (A1246)	A1246	SerA	[c] : 3pg + nad <==> 3php + h + nadh
PGDHr	phosphogluconate dehydrogenase	Pentose Phosphate Pathway	1.1.1.44	YqjI (A0221)	A0221	YqjI	[c] : 6pgc + nadp <==> co2 + nadph + ru5p-D
PGI	glucose-6-phosphate isomerase	Glycolysis/Gluconeogenesis	5.3.1.9	Pgi1 (A0964)	A0964	Pgi1	[c] : g6p <==> f6p
PGK	phosphoglycerate kinase	Glycolysis/Gluconeogenesis	2.7.2.3	Pgk (A1585)	A1585	Pgk	[c] : 13dpg + adp <==> 3pg + atp
PGL	6-phosphogluconolactonase	Pentose Phosphate Pathway	3.1.1.31	Sol3 (A0928)	A0928	Sol3	[c] : 6pgl + h2o --> 6pgc + h
PGLYCP	phosphoglycolate phosphatase	Glyoxylate Metabolism	3.1.3.18	Gph (A2154)	A2154	Gph	[c] : 2pglyc + h2o --> glyclt + pi
PGM	phosphoglycerate mutase	Glycolysis/Gluconeogenesis	5.4.2.1	( GpmI (A2233) ) or ( GpmB (A2560) )	( A2233 or A2560 )	( GpmI ) or ( GpmB )	[c] : 3pg <==> 2pg
PGMT	phosphoglucomutase		5.4.2.2	( Pgmec (A0165) ) or ( Pgmec2 (A1492) )	( A0165 or A1492 )	( Pgmec ) or ( Pgmec2 )	[c] : g1p <==> g6p
PGPPH_SYN	Phosphatidylglycerophosphate phosphohydrolase (Cyanothece)	Fatty Acid Synthesis	3.1.3.27				[c] : h2o + (0.02) pglyp_SYN --> (0.02) pgly_SYN + pi
PHCYT_SYN	phosphatidate cytidylyltransferase (Synechococcus)	Fatty Acid Synthesis	2.7.7.41	CdsA (A2479)	A2479	CdsA	[c] : ctp + h + (0.02) pa_SYN --> (0.02) cdpdag_SYN + ppi
PHETA1	phenylalanine transaminase	Amino Acid Biosynthesis	2.6.1.58	AspB1 (A0512)	A0512	AspB1	[c] : akg + phe-L <==> glu-L + phpyr
PHETRS	Phenylalanyl-tRNA synthetase	Amino Acid Metabolism	6.1.1.20	PheRS ( A0447 and A0493 )	( A0447 and A0493 )	PheRS	[c] : atp + phe-L + trnaphe --> amp + phetrna + ppi
PHYFLDS	phytofluene desaturase	Carotenoid Biosynthesis		CrtI (A1935)	A1935	CrtI	[c] : nad + pyf --> h + nadh + zcar
PHYFLDS1	phytofluene desaturase (nadp dependent)	Carotenoid Biosynthesis		CrtI (A1935)	A1935	CrtI	[c] : nadp + pyf --> h + nadph + zcar
PHYTODS	phytoene desaturase	Carotenoid Biosynthesis		CrtI (A1935)	A1935	CrtI	[c] : nad + ptn --> h + nadh + pyf
PHYTODS1	phytoene desaturase (nadp depedent)	Carotenoid Biosynthesis		CrtI (A1935)	A1935	CrtI	[c] : nadp + ptn --> h + nadph + pyf
PHYTOS	phytoene synthase	Carotenoid Biosynthesis		CrtB (A1936)	A1936	CrtB	[c] : (2) ggdp --> ppi + pptdp
PHYTOS1	phytoene synthase	Carotenoid Biosynthesis		CrtB (A1936)	A1936	CrtB	[c] : pptdp --> ppi + ptn
PIabc	phosphate transport via ABC system	Transport		PstS (A1364)	A1364	PstS	atp[c] + h2o[c] + pi[e] --> adp[c] + h[c] + (2) pi[c]
PMANM	phosphomannomutase	Fructose and mannose metabolism	5.4.2.8	( Mpg (A0950) ) or ( Mpg2 (A1389) )	( A0950 or A1389 )	( Mpg ) or ( Mpg2 )	[c] : man1p <==> man6p
PMDPHT	pyrimidine phosphatase	Riboflavin Metabolism					[c] : 5aprbu + h2o --> 4r5au + pi
PMPK	phosphomethylpyrimidine kinase	Coenzymes and prosthetic groups	2.7.4.7	YjbV (A0025)	A0025	YjbV	[c] : 4ampm + atp --> 2mahmp + adp
PNTK	pantothenate kinase	Pantothenate and CoA Biosynthesis	2.7.1.33				[c] : atp + pnto-R --> 4ppan + adp + h
POR	pyruvate synthase	Energy Metabolism	1.2.7.1	Pfer (A1443)	A1443	Pfer	[c] : coa + fdxo-4:2 + pyr <==> accoa + co2 + fdxr-4:2 + h
PPBNGS	porphobilinogen synthase	Coenzymes and prosthetic groups	4.2.1.24	( HemB1 (G0127) ) or ( HemB2 (A1753) )	( G0127 or A1753 )	( HemB1 ) or ( HemB2 )	[c] : (2) 5aop --> h + (2) h2o + ppbng
PPC	phosphoenolpyruvate carboxylase	Pyruvate Metabolism	4.1.1.31	Ppc (A1414)	A1414	Ppc	[c] : co2 + h2o + pep --> h + oaa + pi
PPCDC	phosphopantothenoylcysteine decarboxylase	Coenzymes and prosthetic groups	4.1.1.36	YloI (A1427)	A1427	YloI	[c] : 4ppcys + h --> co2 + pan4p
PPIK	polyphosphate kinase	Oxidative Phosphorylation	2.7.4.1	Ppk (A2425)	A2425	Ppk	[c] : atp + ppi --> adp + pppi
PPNCL	phosphopantothenate-cysteine ligase	Coenzymes and prosthetic groups	6.3.2.5	YloI (A1427)	A1427	YloI	[c] : 4ppan + ctp + cys-L --> 4ppcys + cdp + h + pi
PPND	prephenate dehydrogenase	Amino Acid Metabolism	1.3.1.12	TyrA (A0677)	A0677	TyrA	[c] : nad + pphn --> 34hpp + co2 + nadh
PPNDH	prephenate dehydratase	Amino Acid Metabolism	4.2.1.51	PheA (A2404)	A2404	PheA	[c] : h + pphn --> co2 + h2o + phpyr
PPPGO	protoporphyrinogen oxidase	Porphyrin and Chlorophyll Metabolism	1.3.3.4				[c] : (1.5) o2 + pppg9 --> (3) h2o + ppp9
PPS	phosphoenolpyruvate synthase	Pyruvate Metabolism	2.7.9.2	Ppsa (A0250)	A0250	Ppsa	[c] : atp + h2o + pyr --> amp + (2) h + pep + pi
PQCYCOR	plastoquinone:cytochrome c oxidoreductase	Photosynthesis		( Cyc6-I (A0167) and PetA (A1910) and PetB (A0842) and PetC1 (A1909) and PetD (A0841) and PetG (A0374) and PetM (A1311) ) or ( Cyc6-I (A0167) and PetA (A1910) and PetB (A0842) and PetC2 (G0076) and PetD (A0841) and PetG (A0374) and PetM (A1311) ) or ( Cyc6-II (A2391) and PetA (A1910) and PetB (A0842) and PetC1 (A1909) and PetD (A0841) and PetG (A0374) and PetM (A1311) ) or ( Cyc6-II (A2391) and P…	( ( A0167 and A1910 and A0842 and A1909 and A0841 and A0374 and A1311 ) or ( A0167 and A1910 and A0842 and G0076 and A0841 and A0374 and A1311 ) or ( A2391 and A1910 and A0842 and A1909 and A0841 and A0374 and A1311 ) or ( A2391 and A1910 and A0842 and G0076 and A0841 and A0374 and A1311 ) )	( Cyc6-I and PetA and PetB and PetC1 and PetD and PetG and PetM ) or ( Cyc6-I and PetA and PetB and PetC2 and PetD and PetG and PetM ) or ( Cyc6-II and PetA and PetB and PetC1 and PetD and PetG and PetM ) or ( Cyc6-II and PetA and PetB and PetC2 and PetD and PetG and PetM )	(4) cyc6_ox[c] + (4) h[c] + (2) pq9h2[c] --> (4) cyc6_rd[c] + (8) h[e] + (2) pq9[c]
PRAGS	phosphoribosylglycinamide synthetase	Nucleotide Metabolism	6.3.4.13	PurD (A1406)	A1406	PurD	[c] : atp + gly + pram --> adp + gar + h + pi
PRAI	phosphoribosylanthranilate isomerase	Amino Acid Metabolism	5.3.1.24	TrpF (A2854)	A2854	TrpF	[c] : pran <==> 2cpr5p
PRAIS	phosphoribosylaminoimidazole synthetase	Purine and Pyrimidine Biosynthesis	6.3.3.1	PurM (A0345)	A0345	PurM	[c] : atp + fpram --> adp + air + h + pi
PRAMPC	phosphoribosyl-AMP cyclohydrolase	Amino acids and related molecules	3.5.4.19	HisI (A0488)	A0488	HisI	[c] : h + h2o + prbamp --> prfp
PRASCS	phosphoribosylaminoimidazolesuccinocarboxamide synthase	Nucleotides and nucleic acids	6.3.2.6	PurC (A0317)	A0317	PurC	[c] : 5aizc + asp-L + atp <==> 25aics + adp + h + pi
PRATPP	phosphoribosyl-ATP pyrophosphatase	Amino acids and related molecules	3.6.1.31	HisI (A0488)	A0488	HisI	[c] : h2o + prbatp --> h + ppi + prbamp
PRFGS	phosphoribosylformylglycinamidine synthase	Nucleotides and nucleic acids	6.3.5.3	( PurL (A1667) and PurQ (A1545) and PurS (A1546) )	( A1667 and A1545 and A1546 )	( PurL and PurQ and PurS )	[c] : atp + fgam + gln-L + h2o --> adp + fpram + glu-L + (2) h + pi
PRKIN	Phosphoribulokinase	Carbon Fixation	2.7.1.19	( ( PrkB (A2665) ) or ( PrkB1 (A2857) ) )	( A2665 or A2857 )	( PrkB ) or ( PrkB1 )	[c] : atp + ru5p-D --> adp + h + rb15bp
PRMICI	1-(5-phosphoribosyl)-5-[(5-phosphoribosylamino)methylideneamino)imidazole-4-carboxamide isomerase	Amino Acid Metabolism	5.3.1.16	HisA (A1890)	A1890	HisA	[c] : prfp <==> prlp
PRO1z	proline oxidase		1.5.1.2	PutAec (A1071)	A1071	PutAec	[c] : fad + pro-L --> 1pyr5c + fadh2 + h
PROTRS	Prolyl-tRNA synthetase	Amino Acid Metabolism	6.1.1.15	ProS (A1656)	A1656	ProS	[c] : atp + pro-L + trnapro --> amp + ppi + protrna
PROTSYN_SYN	Protein synthesis, Synechococcus 7002	Fatty Acid Synthesis		( RpL ( A0489 and A0490 and A0846 and A0883 and A0988 and A1026 and A1027 and A1028 and A1029 and A1033 and A1039 and A1041 and A1048 and A1050 and A1051 and A1053 and A1054 and A1055 and A1057 and A1058 and A1060 and A1062 and A1064 and A1065 and A1498 and A1893 and A2180 ) and RpS ( A0391 and A0443 and A0573 and A0955 and A1038 and A1043 and A1044 and A1049 and A1052 and A1056 and A1059 and A10…	( ( A0489 and A0490 and A0846 and A0883 and A0988 and A1026 and A1027 and A1028 and A1029 and A1033 and A1039 and A1041 and A1048 and A1050 and A1051 and A1053 and A1054 and A1055 and A1057 and A1058 and A1060 and A1062 and A1064 and A1065 and A1498 and A1893 and A2180 ) and ( A0391 and A0443 and A0573 and A0955 and A1038 and A1043 and A1044 and A1049 and A1052 and A1056 and A1059 and A1061 and A…	( RpL and RpS )	[c] : (897) alatrna + (526) argtrna + (374) asntrna + (518) asptrna + (102) cystrna + (576) glntrna + (614) glutrna + (702) glytrna + (19940) gtp + (19970) h2o + (197) histrna + (628) iletrna + (1128) leutrna + (417) lystrna + (194) mettrna + (406) phetrna + (512) protrna + (548) sertrna + (580) thrtrna + (149) trptrna + (294) tyrtrna + (638) valtrna --> (19940) gdp + (29940) h + (19940) pi + pro…
PRPPS	phosphoribosylpyrophosphate synthetase	Pentose Phosphate Pathway	2.7.6.1	Prs (A2726)	A2726	Prs	[c] : atp + r5p <==> amp + h + prpp
PSCVT	3-phosphoshikimate 1-carboxyvinyltransferase	Amino Acid Metabolism	2.5.1.19	AroA (A0169)	A0169	AroA	[c] : pep + skm5p <==> 3psme + pi
PSERT	phosphoserine transaminase	Amino Acid Metabolism	2.6.1.52				[c] : 3php + glu-L --> akg + pser-L
PSIIR	photosystem II reaction	Photosynthesis		( Psb27 (A2533) and Psb28 (A1258) and Psb28_2 (A1312) and PsbA1 (A1418) and PsbB (A1759) and PsbC (A1559) and PsbD1 (A1560) and PsbE (A0230) and PsbF (A0231) and PsbH (A0808) and PsbJ (A0233) and PsbK (A2779) and PsbL (A0232) and PsbM (A2151) and PsbO (A0269) and PsbP (A1303) and PsbT (A0957) and PsbU (A0322) and PsbV (A0112) and PsbY (A1347) and PsbZ (A0135) ) or ( Psb27 (A2533) and Psb28 (A1258…	( ( A2533 and A1258 and A1312 and A1418 and A1759 and A1559 and A1560 and A0230 and A0231 and A0808 and A0233 and A2779 and A0232 and A2151 and A0269 and A1303 and A0957 and A0322 and A0112 and A1347 and A0135 ) or ( A2533 and A1258 and A1312 and A0157 and A1759 and A1559 and A1560 and A0230 and A0231 and A0808 and A0233 and A2779 and A0232 and A2151 and A0269 and A1303 and A0957 and A0322 and A0…	( Psb27 and Psb28 and Psb28_2 and PsbA1 and PsbB and PsbC and PsbD1 and PsbE and PsbF and PsbH and PsbJ and PsbK and PsbL and PsbM and PsbO and PsbP and PsbT and PsbU and PsbV and PsbY and PsbZ ) or ( Psb27 and Psb28 and Psb28_2 and PsbA2 and PsbB and PsbC and PsbD1 and PsbE and PsbF and PsbH and PsbJ and PsbK and PsbL and PsbM and PsbO and PsbP and PsbT and PsbU and PsbV and PsbY and PsbZ ) or (…	(4) h[c] + (2) h2o[e] + (4) photon_PSII[e] + (2) pq9[c] --> (4) h[e] + o2[e] + (2) pq9h2[c]
PSIR_CYC	Photosystem I Reaction (cytochrome c6)	Photosynthesis		( PsaA (A1961) and PsaB (A1962) and PsaC (A1589) and PsaD (A0682) and PsaE (A1393) and PsaF (A1008) and PsaI (A2621) and PsaJ (A1009) and PsaK1 (A2401) and PsaL1 (A2620) and PsaM (A1834) )	( A1961 and A1962 and A1589 and A0682 and A1393 and A1008 and A2621 and A1009 and A2401 and A2620 and A1834 )	( PsaA and PsaB and PsaC and PsaD and PsaE and PsaF and PsaI and PsaJ and PsaK1 and PsaL1 and PsaM )	(4) cyc6_rd[c] + (4) fdxo-2:2[c] + (4) photon_PSI[e] --> (4) cyc6_ox[c] + (4) fdxr-2:2[c]
PSP_L	phosphoserine phosphatase (L-serine)	Amino Acid Metabolism	3.1.3.3				[c] : h2o + pser-L --> pi + ser-L
PSUDS	pseudouridylate synthase	Purine and Pyrimidine Metabolism	4.2.1.70	( PsudsB (A0485) ) or ( PsudsD (A0958) )	( A0485 or A0958 )	( PsudsB ) or ( PsudsD )	[c] : r5p + ura --> h2o + psd5p
PTHPS	6-pyruvoyltetrahydropterin synthase	Vitamins & Cofactor Biosynthesis	4.2.3.12	Ptps1 (A0457)	A0457	Ptps1	[c] : ahdt --> 6pthp + pppi
PTPAT	pantetheine-phosphate adenylyltransferase	Coenzymes and prosthetic groups	2.7.7.3	YlbI (A0316)	A0316	YlbI	[c] : atp + h + pan4p <==> dpcoa + ppi
PTRCabc	putrescine transport via ABC system	Transport, Extracellular		PotG ( A0871 and G0115 )	( A0871 and G0115 )	PotG	atp[c] + h2o[c] + ptrc[e] --> adp[c] + h[c] + pi[c] + ptrc[c]
PYAM5PO	pyridoxamine-phosphate oxidase	Cofactor and Prosthetic Group Biosynthesis	1.4.3.5	PdxHec (A2591)	A2591	PdxHec	[c] : h2o + o2 + pyam5p --> h2o2 + nh4 + pydx5p
PYDX5PS	pyridoxine 5'-phosphate synthase	Vitamins & Cofactor Biosynthesis		PdxAJ (A0094)	A0094	PdxAJ	[c] : amoppro + dxyl5p <==> (2) h2o + pdx5p + pi
PYK	pyruvate kinase	Glycolysis/Gluconeogenesis	2.7.1.40	PykF1 (A1658)	A1658	PykF1	[c] : adp + h + pep --> atp + pyr
QULNS	quinolinate synthase	Nicotinate and Nicotinamide Metabolism		NadA (A1968)	A1968	NadA	[c] : dhap + iasp --> (2) h2o + pi + quln
RBC	ribulose 1,5-bisphosphate carboxylase	Carbon Fixation	4.1.1.39	RuBisCO ( A1796 and A1798 )	( A1796 and A1798 )	RuBisCO	[c] : co2 + h2o + rb15bp --> (2) 3pg + (2) h
RBFK	riboflavin kinase	Cofactor and Prosthetic Group Biosynthesis	2.7.1.26	RibFec (A2398)	A2398	RibFec	[c] : atp + ribflv --> adp + fmn + h
RBFSa	riboflavin synthase	Vitamins & Cofactor Biosynthesis	2.5.1.9	RibH (A0136)	A0136	RibH	[c] : 4r5au + db4p --> dmlz + (2) h2o + pi
RBFSb	riboflavin synthase	Vitamins & Cofactor Biosynthesis	2.5.1.9	RibC (A2264)	A2264	RibC	[c] : (2) dmlz --> 4r5au + ribflv
RBO	ribulose 1,5-bisphosphate oxygenase	Carbon Fixation	4.1.1.39	RuBisCO ( A1796 and A1798 )	( A1796 and A1798 )	RuBisCO	[c] : o2 + rb15bp --> 2pglyc + 3pg + (2) h
RNASYN_SYN	RNA replication, Synechococcus PCC 7002	Macromolecule Synthesis		( Pnp (A1066) ) or ( Rpo ( A0614 and A1042 and A2043 and A2044 and A2045 ) )	( A1066 or ( A0614 and A1042 and A2043 and A2044 and A2045 ) )	( Pnp ) or ( Rpo )	[c] : (126) atp + (24) ctp + (24) gtp + (100) h2o + (26) utp --> (100) adp + (100) h + (100) pi + (100) ppi + rna_SYN
RNDR1	ribonucleoside-diphosphate reductase (ADP)	Nucleotide Salvage Pathways	1.17.4.1	( NrdB ( A0382 and A1350 ) ) or ( NrdB2 (A0382) )	( ( A0382 and A1350 ) or A0382 )	( NrdB ) or ( NrdB2 )	[c] : adp + trdrd --> dadp + h2o + trdox
RNDR2	ribonucleoside-diphosphate reductase (GDP)	Nucleotide Salvage Pathways	1.17.4.1	( NrdB ( A0382 and A1350 ) ) or ( NrdB2 (A0382) )	( ( A0382 and A1350 ) or A0382 )	( NrdB ) or ( NrdB2 )	[c] : gdp + trdrd --> dgdp + h2o + trdox
RNDR3	ribonucleoside-diphosphate reductase (CDP)	Nucleotide Salvage Pathways	1.17.4.1	( NrdB ( A0382 and A1350 ) ) or ( NrdB2 (A0382) )	( ( A0382 and A1350 ) or A0382 )	( NrdB ) or ( NrdB2 )	[c] : cdp + trdrd --> dcdp + h2o + trdox
RNDR4	ribonucleoside-diphosphate reductase (UDP)	Nucleotide Salvage Pathways	1.17.4.1	( NrdB ( A0382 and A1350 ) ) or ( NrdB2 (A0382) )	( ( A0382 and A1350 ) or A0382 )	( NrdB ) or ( NrdB2 )	[c] : trdrd + udp --> dudp + h2o + trdox
RPE	ribulose 5-phosphate 3-epimerase	Pentose Phosphate Pathway	5.1.3.1	Rpe (A0324)	A0324	Rpe	[c] : ru5p-D <==> xu5p-D
RPI	ribose-5-phosphate isomerase	Pentose Phosphate Pathway	5.3.1.6	Rpi (A1269)	A1269	Rpi	[c] : r5p <==> ru5p-D
SADT1	sulfate adenylyltransferase	Sulfur Metabolism	2.7.7.4	Sat (A1344)	A1344	Sat	[c] : atp + h + so4 --> aps + ppi
SBP	sedoheptulose-bisphosphatase	Carbon Fixation	3.1.3.37	GlpX (A1301)	A1301	GlpX	[c] : h2o + s17bp --> pi + s7p
SDPTA	succinyldiaminopimelate transaminase	Amino Acid Metabolism	2.6.1.17	( ArgD (A0326) ) or ( ArgD2 (G0025) )	( A0326 or G0025 )	( ArgD ) or ( ArgD2 )	[c] : akg + sl26da <==> glu-L + sl2a6o
SEPHCC	2-succinyl-5-enolpyruvyl-6-hydroxy-3-cyclohexene-1-carboxylate synthase	Quinone Biosynthesis		MenD (A1531)	A1531	MenD	[c] : akg + h + ichor --> co2 + sucephcc
SERAT	serine O-acetyltransferase	Sulfur Metabolism	2.3.1.30	CysE1 (A1646)	A1646	CysE1	[c] : accoa + ser-L <==> acser + coa
SERTRS	Seryl-tRNA synthetase	Glycine and Serine Metabolism	6.1.1.11	SerS (A2328)	A2328	SerS	[c] : atp + ser-L + trnaser --> amp + ppi + sertrna
SGAr	serine-glyoxylate aminotransferase	Glyoxylate Metabolism	2.6.1.45	SerC (A1332)	A1332	SerC	[c] : glx + ser-L <==> gly + hpyr
SHCHCS	2-succinyl-6-hydroxy-2,4-cyclohexadiene-1-carboxylate synthase	Quinone Biosynthesis		MenH (A1594)	A1594	MenH	[c] : sucephcc --> 2shchc + pyr
SHK3D	shikimate dehydrogenase	Amino Acid Metabolism	1.1.1.25	AroE1 (A1730)	A1730	AroE1	[c] : 3dhsk + h + nadph <==> nadp + skm
SHKK	shikimate kinase	Amino Acid Metabolism	2.7.1.71	AroK (A2517)	A2517	AroK	[c] : atp + skm --> adp + h + skm5p
SO4t2	sulfate transport in via proton symport	Transport		YbaR (A2424)	A2424	YbaR	h[e] + so4[e] --> h[c] + so4[c]
SOD	superoxide dismutase	Unassigned	1.15.1.1	SodB (A0242)	A0242	SodB	[c] : (2) h + (2) o2- --> h2o2 + o2
SPA	serine-pyruvate aminotransferase,	Amino Acid Metabolism	2.6.1.51	AmTr (A0177)	A0177	AmTr	[c] : pyr + ser-L --> ala-L + hpyr
SPMS	spermidine synthase		2.5.1.16	SpeE (A2283)	A2283	SpeE	[c] : ametam + ptrc --> 5mta + h + spmd
SPS	sucrose-phosphate synthase		2.4.1.14	SpsA (A0888)	A0888	SpsA	[c] : f6p + udpg <==> h + suc6p + udp
SQT_SYN	UDP-sulfoquinovose:diacylglycerol alpha-D-sulfoquinovosyltransferase (Cyanothece)	Fatty Acid Synthesis		GlcT1 (A2474)	A2474	GlcT1	[c] : (0.02) 12dgr_SYN + udpsq <==> h + (0.02) sqdg_SYN + udp
SSALy	succinate-semialdehyde dehydrogenase (NADP)	C5-Branched dibasic acid metabolism	1.2.1.16	GabD (A2771)	A2771	GabD	[c] : h2o + nadp + sucsal --> (2) h + nadph + succ
SUCBZL	o-succinylbenzoate-CoA ligase	Coenzymes and prosthetic groups	6.2.1.26	MenE (A1250)	A1250	MenE	[c] : atp + coa + sucbz --> amp + ppi + sbzcoa
SUCBZS	O-succinylbenzoate-CoA synthase			MenC (A2642)	A2642	MenC	[c] : 2shchc --> h2o + sucbz
SUCD1i	succinate dehydrogenase	Citrate Cycle (TCA)	1.3.99.1	SdhAB ( A1094 and A2569 )	( A1094 and A2569 )	SdhAB	[c] : fad + succ --> fadh2 + fum
SUCOAS	succinyl-CoA synthetase (ADP-forming)	Citrate Cycle (TCA)	6.2.1.5	SucCD ( A0890 and A0891 )	( A0890 and A0891 )	SucCD	[c] : atp + coa + succ <==> adp + pi + succoa
SULabc	sulfate transport via ABC system	Transport		( CysAP (A0799) and CysP (A0795) and CysT (A0797) and CysW (A0798) )	( A0799 and A0795 and A0797 and A0798 )	( CysAP and CysP and CysT and CysW )	atp[c] + h2o[c] + so4[e] --> adp[c] + h[c] + pi[c] + so4[c]
TAL	transaldolase	Pentose Phosphate Pathway	2.2.1.2	YwjH (A2558)	A2558	YwjH	[c] : g3p + s7p <==> e4p + f6p
TDMAT6	Tetradecanoyl-[acyl-carrier protein]:malonyl-CoA C-acyltransferase	Fatty Acid Synthesis	1.3.1.10	FabI (A1676)	A1676	FabI	[c] : h + nadh + tdeACP --> myrsACP + nad
TDPGDH	dTDPglucose 4,6-dehydratase	Other	4.2.1.46	RfbB2 (A2339)	A2339	RfbB2	[c] : dtdpglc --> dtdpddg + h2o
THD2	NAD(P) transhydrogenase	Nicotinate and Nicotinamide Metabolism	1.6.1.1	Pnt ( A0984 and A0986 )	( A0984 and A0986 )	Pnt	(2) h[e] + nadh[c] + nadp[c] --> (2) h[c] + nad[c] + nadph[c]
THD5	NAD transhydrogenase	Nicotinate and Nicotinamide Metabolism		Pnt ( A0984 and A0986 )	( A0984 and A0986 )	Pnt	[c] : nad + nadph --> nadh + nadp
THFAT	tetrahydrofolate aminomethyltransferase	Folate Metabolism	2.1.2.10	GcvT (A1703)	A1703	GcvT	[c] : h2o + methf --> 5fothf + h
THPDH	NAD-dependent threonine 4-phosphate dehydrogenase	Vitamins & Cofactor Biosynthesis	1.1.1.262	PdxA (A0671)	A0671	PdxA	[c] : nad + phthr --> amopbut-L + h + nadh
THRD_L	L-threonine deaminase			IlvA (A1616)	A1616	IlvA	[c] : thr-L --> 2obut + nh4
THRS	threonine synthase	Amino acids and related molecules	4.2.3.1	( ThrC (A1402) ) or ( ThrC1 (A0286) )	( A1402 or A0286 )	( ThrC ) or ( ThrC1 )	[c] : h2o + phom --> pi + thr-L
THRTRS	Threonyl-tRNA synthetase	Amino Acid Metabolism	6.1.1.3	ThrS1 (A0628)	A0628	ThrS1	[c] : atp + thr-L + trnathr --> amp + ppi + thrtrna
TKT1	transketolase	Pentose Phosphate Pathway	2.2.1.1	Tkl1 (A1022)	A1022	Tkl1	[c] : r5p + xu5p-D <==> g3p + s7p
TKT2	transketolase	Pentose Phosphate Pathway	2.2.1.1	Tkl1 (A1022)	A1022	Tkl1	[c] : e4p + xu5p-D <==> f6p + g3p
TMDS	thymidylate synthase	Purine and Pyrimidine Metabolism	2.1.1.45	ThyA (A1309)	A1309	ThyA	[c] : dump + mlthf --> dhf + dtmp
TMPKr	thiamine-phosphate kinase	Cofactor and Prosthetic Group Biosynthesis	2.7.4.16	ThiL (A1254)	A1254	ThiL	[c] : atp + thmmp <==> adp + thmpp
TMPPP	thiamine-phosphate diphosphorylase	Vitamins & Cofactor Biosynthesis	2.5.1.3	ThiE (A0279)	A0279	ThiE	[c] : 2mahmp + 4mpetz + h --> ppi + thmmp
TPI	triose-phosphate isomerase	Carbohydrates and related molecules	5.3.1.1	TpiA (A0595)	A0595	TpiA	[c] : dhap <==> g3p
TRDR	thioredoxin reductase (NADPH)		1.8.1.9				[c] : h + nadph + trdox --> nadp + trdrd
TRE6PS	alpha,alpha-trehalose-phosphate synthase (UDP-forming)	Alternate Carbon Metabolism	2.4.1.15	OtsA (A2851)	A2851	OtsA	[c] : g6p + udpg --> h + tre6p + udp
TRIA	membrane alanyl aminopeptidase	Glutathione Metabolism	3.4.11.2	PepN (A0435)	A0435	PepN	[c] : cgly + h2o <==> cys-L + gly
TRPS1	tryptophan synthase (indoleglycerol phosphate)	Amino acids and related molecules	4.2.1.20	TrpAB ( A0296 and A0562 )	( A0296 and A0562 )	TrpAB	[c] : 3ig3p + ser-L --> g3p + h2o + trp-L
TRPTRS	Tryptophanyl-tRNA synthetase	Amino Acid Metabolism	6.1.1.2	TrpS (A0037)	A0037	TrpS	[c] : atp + trnatrp + trp-L --> amp + ppi + trptrna
TYRTA	tyrosine transaminase	Amino Acid Metabolism	2.6.1.5	AspB1 (A0512)	A0512	AspB1	[c] : akg + tyr-L <==> 34hpp + glu-L
TYRTRS	Tyrosyl-tRNA synthetase	Amino Acid Metabolism	6.1.1.1	Tys1 (A1609)	A1609	Tys1	[c] : atp + trnatyr + tyr-L --> amp + ppi + tyrtrna
UAAGDS	UDP-N-acetylmuramoyl-L-alanyl-D-glutamyl-meso-2,6-diaminopimelate synthetase	Lipid & Cell Wall Metabolism	6.3.2.13	MurE (A0121)	A0121	MurE	[c] : 26dap-M + atp + uamag --> adp + h + pi + ugmd
UACAT	acyl-[acyl-carrier-protein]-UDP-N-acetylglucosamine O-acyltransferase	Lipid & Cell Wall Metabolism	2.3.1.129	LpxA (A0069)	A0069	LpxA	[c] : 3htdACP + uacgam --> ACP + u3aga
UAG2E	UDP-N-acetylglucosamine 2-epimerase	Cell Envelope Biosynthesis	5.1.3.14	WecB (A1214)	A1214	WecB	[c] : uacgam <==> uacmam
UAGCVT	UDP-N-acetylglucosamine 1-carboxyvinyltransferase	Lipid & Cell Wall Metabolism	2.5.1.7	MurA (A1105)	A1105	MurA	[c] : pep + uacgam --> pi + uaccg
UAGDPr	UDP-N-acetylglucosamine diphosphorylase	Cell wall	2.7.7.23	GcaD (A2633)	A2633	GcaD	[c] : acgam1p + h + utp <==> ppi + uacgam
UAGPT3	UDP-N-acetylglucosamine-N-acetylmuramyl-(pentapeptide)pyrophosphoryl-undecaprenol N-acetylglucosamine transferase	Lipid & Cell Wall Metabolism		MurG (A2584)	A2584	MurG	[c] : uacgam + uagmda --> h + uaagmda + udp
UAMAGS	UDP-N-acetylmuramoyl-L-alanyl-D-glutamate synthetase	Cell wall	6.3.2.9	MurD (A0850)	A0850	MurD	[c] : atp + glu-D + uama --> adp + h + pi + uamag
UAMAS	UDP-N-acetylmuramoyl-L-alanine synthetase	Lipid & Cell Wall Metabolism	6.3.2.8	MurC (A0105)	A0105	MurC	[c] : ala-L + atp + uamr --> adp + h + pi + uama
UAPGR	UDP-N-acetylenolpyruvoylglucosamine reductase	Cell wall	1.1.1.158	MurB (A0104)	A0104	MurB	[c] : h + nadph + uaccg --> nadp + uamr
UDCPD	undecaprenyl-diphosphatase	Lipid & Cell Wall Metabolism	3.6.1.27	BacA1 (A0260)	A0260	BacA1	[c] : h2o + udcpdp --> h + pi + udcpp
UDP6GSH	UDP-6-sulfo-6-deoxyglucose sulfohydrolase	Lipid & Cell Wall Metabolism	3.13.1.1	SLBP (A0847)	A0847	SLBP	[c] : h + so3 + udpg <==> h2o + udpsq
UDPG4E	UDPglucose 4-epimerase	Galactose Metabolism	5.1.3.2	GalE1 (A1715)	A1715	GalE1	[c] : udpg <==> udpgal
UDPGD	UDPglucose 6-dehydrogenase	Cell wall	1.1.1.22	TuaD (A2340)	A2340	TuaD	[c] : h2o + (2) nad + udpg <==> (3) h + (2) nadh + udpglcur
UGMDDS	UDP-N-acetylmuramoyl-L-alanyl-D-glutamyl-meso-2,6-diaminopimeloyl-D-alanyl-D-alanine synthetase	Cell Envelope Biosynthesis	6.3.2.15	MurFec (A2693)	A2693	MurFec	[c] : alaala + atp + ugmd --> adp + h + pi + ugmda
UGSAT	UDP-2,3-bis(3-hydroxytetradecanoyl)glucosamine acyl transferase	Lipid & Cell Wall Metabolism		LpxD (A0941)	A0941	LpxD	[c] : ACP + h + u23ga <==> 3htdACP + u3hga
UHGADA	UDP-3-0-acyl N-acetylglucosamine deacetylase	Cell Envelope Biosynthesis		LpxC (A0319)	A0319	LpxC	[c] : h2o + u3aga --> ac + u3hga
UPP3MT	uroporphyrinogen methyltransferase	Coenzymes and prosthetic groups	2.1.1.107	NasF (A2769)	A2769	NasF	[c] : (2) amet + uppg3 --> (2) ahcys + (2) h + shcl
UPP3S	uroporphyrinogen-III synthase	Vitamins & Cofactor Biosynthesis	4.2.1.75	HemD (A1192)	A1192	HemD	[c] : hmbil --> h2o + uppg3
UPPDC1	uroporphyrinogen decarboxylase (uroporphyrinogen III)	Vitamins & Cofactor Biosynthesis	4.1.1.37	HemE (A0823)	A0823	HemE	[c] : (4) h + uppg3 --> (4) co2 + cpppg3
UPPRT	uracil phosphoribosyltransferase	Nucleotides and nucleic acids	2.4.2.9	Upp (A1689)	A1689	Upp	[c] : prpp + ura --> ppi + ump
UREASE	urea carboxylase		6.3.4.6	( UreA (A1319) and UreB (A2437) and UreC (A0193) )	( A1319 and A2437 and A0193 )	( UreA and UreB and UreC )	[c] : h2o (2) h + urea --> co2 + nh4
UREAtabc	Urea transport via ATP			UrtE (A1627)	A1627	UrtE	atp[c] + h2o[c] + urea[e] <==> adp[c] + h[c] + pi[c] + urea[c]
URIDK1	uridylate kinase (UMP)	Nucleotide Metabolism		PyrH (A0953)	A0953	PyrH	[c] : atp + ump --> adp + udp
URIDK2	uridylate kinase (dUMP)	Nucleotide Metabolism		PyrH (A0953)	A0953	PyrH	[c] : atp + dump --> adp + dudp
VALabc	L-valine transport via ABC system	Transport, Extracellular		( NatA (A1436) and NatB (A2201) and NatC (A2091) and NatD (A2566) )	( A1436 and A2201 and A2091 and A2566 )	( NatA and NatB and NatC and NatD )	atp[c] + h2o[c] + val-L[e] --> adp[c] + h[c] + pi[c] + val-L[c]
VALTA	valine transaminase	Valine, Leucine, and Isoleucine Metabolism	2.6.1.42	IlvE (A1863)	A1863	IlvE	[c] : akg + val-L <==> 3mob + glu-L
VALTRS	Valyl-tRNA synthetase	Valine, Leucine, and Isoleucine Metabolism	6.1.1.9	ValS (A1216)	A1216	ValS	[c] : atp + trnaval + val-L --> amp + ppi + valtrna
VPAMT	Valine-pyruvate aminotransferase		2.6.1.66	AvtA (A0235)	A0235	AvtA	[c] : 3mob + ala-L --> pyr + val-L
XTPASE	XTP pyrophosphatase	Nucleotide Metabolism		IxpP (A0601)	A0601	IxpP	[c] : h2o + xtp --> h + ppi + xmp
ZCARODS	carotene desaturase	Carotenoid Biosynthesis		CrtQ1 (A0529)	A0529	CrtQ1	[c] : h + nadh + o2 + zcar --> (2) h2o + nad + nspr
ZCARODS1	carotene desaturase (nadp dependent)	Carotenoid Biosynthesis		CrtQ1 (A0529)	A0529	CrtQ1	[c] : h + nadph + o2 + zcar --> (2) h2o + nadp + nspr
EX_ac_e	acetate exchange	Exchange Reaction
EX_arsni2_e	arsenite exchange	Exchange Reaction
EX_ca2_e	calcium exchange	Exchange Reaction
EX_co2_e	co2 exchange	Exchange Reaction
EX_cobalt2_e	cobalt exchange	Exchange Reaction
EX_fe3_e	iron exchange	Exchange Reaction
EX_for_e	formate exchange	Exchange Reaction
EX_gln-L_e	glutamine exchange	Exchange Reaction
EX_glyc_e	glycerol exchange	Exchange Reaction
EX_h_e	proton exchange	Exchange Reaction
EX_h2_e	h2 exchange	Exchange Reaction
EX_h2o_e	water exchange	Exchange Reaction
EX_hco3_e	carbonate exchange	Exchange Reaction
EX_ile-L_e	isoleucine exchange	Exchange Reaction
EX_k_e	potassium exchange	Exchange Reaction
EX_leu-L_e	leucine exchange	Exchange Reaction
EX_malt_e	maltose exchange	Exchange Reaction
EX_malthx_e	maltohexaose exchange	Exchange Reaction
EX_maltpt_e	maltopentaose exchange	Exchange Reaction
EX_malttr_e	maltotriose exchange	Exchange Reaction
EX_maltttr_e	maltotetraose exchange	Exchange Reaction
EX_mg2_e	magnesium exchange	Exchange Reaction
EX_mn2_e	manganese exchange	Exchange Reaction
EX_mobd_e	molybdate exchange	Exchange Reaction
EX_na1_e	sodium exchange	Exchange Reaction
EX_nh4_e	ammonia exchange	Exchange Reaction
EX_no2_e	nitrite exchange	Exchange Reaction
EX_no3_e	nitrate exchange	Exchange Reaction
EX_o2_e	oxygen exchange	Exchange Reaction
EX_photonPSI	PSI photon exchange	Exchange Reaction
EX_photonPSI	PSII photon exchange	Exchange Reaction
EX_pi_e	phosphate exchange	Exchange Reaction
EX_ptrc_e	putrescine exchange	Exchange Reaction
EX_so4_e	sulfate exchange	Exchange Reaction
EX_spmd_e	spermidine exchange	Exchange Reaction
EX_urea_e	urea exchange	Exchange Reaction
EX_val-L_e	valine exchange	Exchange Reaction

## Sheet: iSyp611 Metabolites
ABBREVIATION	METABOLITE NAME	MOLECULAR FORMULA	CHARGE	KEGG ID
10fthf	10-Formyltetrahydrofolate	C20H21N7O7	-2	C00234
12dgr_SYN	1,2-diacylglycerol	C1824H3422O250	0
12dh5mp	1,2-Dihydroxy-5-(methylthio)pent-1-en-3-one	C6H10O3S	0
13dpg	3-Phospho-D-glyceroyl phosphate	C3H4O10P2	-4	C00236
14glun	1,4-alpha-D-Glucan	C6H10O5	0	C00277
15dap	1,5-Diaminopentane	C5H16N2	2	C01672
1ag3p_SYN	1-Acyl-sn-glycerol 3-phosphate (Synechococcus)	C987H1861H350P50	-100
1p3h5c	L-1-Pyrroline-3-hydroxy-5-carboxylate	C5H6NO3	-1	C04281
1pyr5c	1-Pyrroline-5-carboxylate	C5H6NO2	-1	C03912
23dhdp	2,3-Dihydrodipicolinate	C7H5NO4	-2	C03340
23dhmb	(R)-2,3-Dihydroxy-3-methylbutanoate	C5H9O4	-1	C04272
23dhmp	(R)-2,3-Dihydroxy-3-methylpentanoate	C6H11O4	-1	C06007
25aics	(S)-2-[5-Amino-1-(5-phospho-D-ribosyl)imidazole-4-carboxamido]succinate	C13H15N4O12P	-4	C04823
25dhpp	2,5-Diamino-6-hydroxy-4-(5'-phosphoribosylamino)-pyrimidine	C9H14N5O8P	-2	C01304
26dap-LL	LL-2,6-Diaminoheptanedioate	C7H14N2O4	0	C00666
26dap-M	meso-2,6-Diaminoheptanedioate	C7H14N2O4	0	C00680
2ahbut	(S)-2-Aceto-2-hydroxybutanoate	C6H9O4	-1	C06006
2ahhmd	2-Amino-4-hydroxy-6-hydroxymethyl-7,8-dihydropteridine diphosphate	C7H8N5O8P2	-3	C04807
2ahhmp	2-Amino-4-hydroxy-6-hydroxymethyl-7,8-dihydropteridine	C7H9N5O2	0	C01300
2beACP	But-2-enoyl-[acyl-carrier protein]	C4H5OX	0	C04246
2cpr5p	1-(2-Carboxyphenylamino)-1-deoxy-D-ribulose 5-phosphate	C12H13NO9P	-3	C01302
2dda7p	2-Dehydro-3-deoxy-D-arabino-heptonate 7-phosphate	C7H10O10P	-3	C04691
2ddg6p	2-Dehydro-3-deoxy-D-gluconate 6-phosphate	C6H8O9P	-3	C04442
2dhp	2-Dehydropantoate	C6H9O4	-1	C00966
2dr5p	2-Deoxy-D-ribose 5-phosphate	C5H9O7P	-2	C00673
2h3opp	2-Hydroxy-3-oxopropanoate	C3H3O4	-1	C01146
2ippm	2-Isopropylmaleate	C7H8O4	-2	C02631
2mahmp	2-Methyl-4-amino-5-hydroxymethylpyrimidine diphosphate	C6H8N3O7P2	-3	C04752
2me4p	2-C-methyl-D-erythritol 4-phosphate	C5H11O7P	-2	C11434
2mecdp	2-C-methyl-D-erythritol 2,4-cyclodiphosphate	C5H10O9P2	-2	C11453
2obut	2-Oxobutanoate	C4H5O3	-1	C00109
2p4c2me	2-phospho-4-(cytidine 5'-diphospho)-2-C-methyl-D-erythritol	C14H22N3O17P3	-4	C11436
2pg	D-Glycerate 2-phosphate	C3H4O7P	-3	C00631
2pglyc	2-Phosphoglycolate	C2H2O6P	-3	C00988
2shchc	2-Succinyl-6-hydroxy-2,4-cyclohexadiene-1-carboxylate	C11H10O6	-2	C05817
2tddACP	trans-Dodec-2-enoyl-[acyl-carrier protein]	C12H21OX	0	C05758
2tdeACP	trans-Dec-2-enoyl-[acyl-carrier protein]	C10H17OX	0	C05754
2theACP	trans-Hex-2-enoyl-[acp]	C6H9OX	0	C05748
2tocdACP	trans-Octadec-2-enoyl-[acyl-carrier-protein]	C18H33OX	0
2toceACP	trans-Oct-2-enoyl-[acp]	C8H13OX	0	C05751
34hpp	3-(4-Hydroxyphenyl)pyruvate	C9H7O4	-1	C01179
3c2hmp	3-Carboxy-2-hydroxy-4-methylpentanoate	C7H10O5	-2	C04411
3c3hmp	3-Carboxy-3-hydroxy-4-methylpentanoate	C7H10O5	-2	C02504
3c4mop	3-Carboxy-4-methyl-2-oxopentanoate	C7H8O5	-2	C04236
3dhq	3-Dehydroquinate	C7H9O6	-1	C00944
3dhsk	3-Dehydroshikimate	C7H7O5	-1	C02637
3hbACP	(3R)-3-Hydroxybutanoyl-[acyl-carrier protein]	C4H7O2X	0	C04618
3hddACP	(R)-3-Hydroxydodecanoyl-[acyl-carrier protein]	C12H23O2X	0	C05757
3hdeACP	(3R)-3-Hydroxydecanoyl-[acyl-carrier protein]	C10H19O2X	0	C04619
3hhACP	(R)-3-Hydroxyhexanoyl-[acp]	C6H11O2X	0	C05747
3hocACP	(R)-3-Hydroxyoctanoyl-[acyl-carrier protein]	C8H15O2X	0	C04620
3hocdacp	(3R)-3-Hydroxyoctadecanoyl-[acyl-carrier protein]	C18H35O2X	0
3hpaACP	(3R)-3-Hydroxypalmitoyl-[acyl-carrier protein]	C16H31O2X	0	C04633
3htdACP	(3R)-3-Hydroxytetradecanoyl-[acyl-carrier protein]	C14H27O2X	0	C04688
3ig3p	C'-(3-Indolyl)-glycerol 3-phosphate	C11H12NO6P	-2	C03506
3mob	3-Methyl-2-oxobutanoate	C5H7O3	-1	C00141
3mop	(S)-3-Methyl-2-oxopentanoate	C6H9O3	-1	C00671
3oxddACP	3-Oxododecanoyl-[acyl-carrier protein]	C12H21O2X	0	C05756
3oxdeACP	3-Oxodecanoyl-[acyl-carrier protein]	C10H17O2X	0	C05753
3oxhACP	3-Oxohexanoyl-[acyl-carrier protein]	C6H9O2X	0	C05746
3oxhdACP	3-Oxohexadecanoyl-[acp]	C16H29O2X	0	C05762
3oxocACP	3-Oxooctanoyl-[acyl-carrier protein]	C8H13O2X	0	C05750
3oxocdacp	3-Oxooctadecanoyl-[acp]	C18H33O2X	0
3oxtdACP	3-Oxotetradecanoyl-[acyl-carrier protein]	C14H25O2X	0	C05759
3pg	3-Phospho-D-glycerate	C3H4O7P	-3	C00197
3php	3-Phosphohydroxypyruvate	C3H2O7P	-3	C03232
3psme	5-O-(1-Carboxyvinyl)-3-phosphoshikimate	C10H9O10P	-4	C01269
4abz	4-Aminobenzoate	C7H6NO2	-1	C00568
4adcho	4-amino-4-deoxychorismate	C10H10NO5	-1	C11355
4ahmmp	4-Amino-5-hydroxymethyl-2-methylpyrimidine	C6H9N3O	0	C01279
4ampm	4-Amino-2-methyl-5-phosphomethylpyrimidine	C6H8N3O4P	-2	C04556
4c2me	4-(cytidine 5'-diphospho)-2-C-methyl-D-erythritol	C14H23N3O14P2	-2	C11435
4h2oxg	D-4-Hydroxy-2-oxoglutarate	C5H4O6	-2	C05946
4mop	4-Methyl-2-oxopentanoate	C6H9O3	-1	C00233
4mpetz	4-Methyl-5-(2-phosphoethyl)-thiazole	C6H8NO4PS	-2	C04327
4pasp	4-Phospho-L-aspartate	C4H6NO7P	-2	C03082
4ppan	D-4'-Phosphopantothenate	C9H15NO8P	-3	C03492
4ppcys	N-((R)-4-Phosphopantothenoyl)-L-cysteine	C12H20N2O9PS	-3	C04352
4r5au	4-(1-D-Ribitylamino)-5-aminouracil	C9H16N4O6	0	C04732
5678thh	(6R)-6-(L-erythro-1,2-Dihydroxypropyl)-5,6,7,8-tetrahydro-4a-hydroypterin	C9H14N4O3	0	C06486
5aizc	5-amino-1-(5-phospho-D-ribosyl)imidazole-4-carboxylate	C9H11N3O9P	-3	C04751
5aop	5-Amino-4-oxopentanoate	C5H9NO3	0	C00430
5aprbu	5-Amino-6-(5'-phosphoribitylamino)uracil	C9H15N4O9P	-2	C04454
5apru	5-Amino-6-(5'-phosphoribosylamino)uracil	C9H13N4O9P	-2	C01268
5fothf	5-Formyltetrahydrofolate	C20H21N7O7	-2	C03479
5m23dp	5-(Methylthio)-2,3-dioxopentyl phosphate	C6H11O6P1S1	0
5mta	5-Methylthioadenosine	C11H15N5O3S	0	C00170
5mthf	5-Methyltetrahydrofolate	C20H24N7O6	-1	C00440
5oxpro	5-Oxoproline	C5H6NO3	-1	C01879
6pgc	6-Phospho-D-gluconate	C6H10O10P	-3	C00345
6pgl	6-phospho-D-glucono-1,5-lactone	C6H9O9P	-2	C01236
6pthp	6-Pyruvoyl-5,6,7,8-tetrahydropterin	C9H11N5O3	0	C03684
78dhp	(6R)-6-(L-erythro-1,2-Dihydroxypropyl)-7,8-dihydro-6H-pterin	C9H12N4O2	0	C06487
8aonn	8-Amino-7-oxononanoate	C9H17NO3	0	C01092
9hdeACP	Palmitoleic acid	C16H29OX	0
ac	Acetate	C2H3O2	-1	C00033
acACP	Acetyl-ACP	C2H3OX	0	C03939
acald	Acetaldehyde	C2H4O	0	C00084
accoa	Acetyl-CoA	C23H34N7O17P3S	-4	C00024
acg5p	N-Acetyl-L-glutamyl 5-phosphate	C7H9NO8P	-3	C04133
acg5sa	N-Acetyl-L-glutamate 5-semialdehyde	C7H10NO4	-1	C01250
acgam1p	N-Acetyl-D-glucosamine 1-phosphate	C8H14NO9P	-2	C04256
acgam6p	N-Acetyl-D-glucosamine 6-phosphate	C8H14NO9P	-2	C00357
acglu	N-Acetyl-L-glutamate	C7H9NO5	-2	C00624
achms	O-Acetyl-L-homoserine	C6H11NO4	0	C01077
acmam	N-Acetyl-D-muramoate	C11H18NO8	-1	C05887
acmama	N-Acetyl-D-muramoyl-L-alanine	C14H23N2O9	-1	C02999
acmanap	N-Acetyl-D-mannosamine 6-phosphate	C8H14NO9P	-2	C04257
acorn	N2-Acetyl-L-ornithine	C7H14N2O3	0	C00437
ACP	acyl carrier protein	HX	0	C00229
acser	O-Acetyl-L-serine	C5H9NO4	0	C00979
actACP	Acetoacetyl-ACP	C4H5O2X	0	C05744
adcoba	Adenosyl cobinamide	C58H84CoN16O11	1	C06508
adcobap	Adenosyl cobinamide phosphate	C58H83CoN16O14P	-1	C06509
adcobdam	Adenosyl cobyrinate diamide	C55H68CoN11O15	-4	C06506
adcobhex	adenosyl-cobyric acid	C55H76CoN15O11	0	C06507
ade	Adenine	C5H5N5	0	C00147
adgcoba	Adenosine-GDP-cobinamide	C68H95CoN21O21P2	-1	C06510
adn	Adenosine	C10H13N5O4	0	C00212
adp	ADP	C10H12N5O10P2	-3	C00008
adpglc	ADPglucose	C16H23N5O15P2	-2	C00498
adprib	ADPribose	C15H21N5O14P2	-2	C00301
agm	Agmatine	C5H16N4	2	C00179
ahcys	S-Adenosyl-L-homocysteine	C14H20N6O5S	0	C00021
ahdt	2-Amino-4-hydroxy-6-(erythro-1,2,3-trihydroxypropyl)dihydropteridine triphosphate	C9H12N5O13P3	-4	C04895
aicar	5-Amino-1-(5-Phospho-D-ribosyl)imidazole-4-carboxamide	C9H13N4O8P	-2	C04677
air	5-amino-1-(5-phospho-D-ribosyl)imidazole	C8H12N3O7P	-2	C03373
akg	2-Oxoglutarate	C5H4O5	-2	C00026
ala-B	beta-Alanine	C3H7NO2	0	C00099
ala-D	D-Alanine	C3H7NO2	0	C00133
ala-L	L-Alanine	C3H7NO2	0	C00041
alaala	D-Alanyl-D-alanine	C6H12N2O3	0	C00993
alac-S	(S)-2-Acetolactate	C5H7O4	-1	C06010
alatrna	L-Alanyl-tRNA(Ala)	C3H7NO2X	1	C00886
amet	S-Adenosyl-L-methionine	C15H23N6O5S	1	C00019
ametam	S-Adenosylmethioninamine	C14H24N6O3S	2	C01137
amopbut-L	2-Amino-3-oxo-4-phosphonooxybutyrate	C4H6NO7P	-2	C07335
amoppro	3-Amino-2-oxopropyl phosphate	C3H6NO5P	-2	C11638
amp	AMP	C10H12N5O7P	-2	C00020
anth	Anthranilate	C7H6NO2	-1	C00108
ap4a	P1,P4-Bis(5'-adenosyl) tetraphosphate	C20H24N10O19P4	-4	C01260
aps	Adenosine 5'-phosphosulfate	C10H12N5O10PS	-2	C00224
arg-L	L-Arginine	C6H15N4O2	1	C00062
arg-L-asp-L	L-arginine-L-aspartate monomer of cyanophycin	C10H20N5O5	1
arg-L-asp-L-asp-L	cyanophycin monomer with aspartate	C14H25N6O8	1
arg-L-asp-L2	Cyanophycin dimer	C20H38N10O9	2
argsuc	N(omega)-(L-Arginino)succinate	C10H17N4O6	-1	C03406
argtrna	L-Arginyl-tRNA(Arg)	C6H15N4O2X	2	C02163
arsna	Arsenate	AsHO4	-2	C01478
arsni2	arsenite	AsH3O3	0	C06697
asn-L	L-Asparagine	C4H8N2O3	0	C00152
asntrna	L-Asparaginyl-tRNA(Asn)	C4H8N2O3X	1	C03402
asp-L	L-Aspartate	C4H6NO4	-1	C00049
aspsa	L-Aspartate 4-semialdehyde	C4H7NO3	0	C00441
asptrna	L-Aspartyl-tRNA(Asp)	C4H6NO4X	0	C02984
atp	ATP	C10H12N5O13P3	-4	C00002
btamp	Biotinyl-5'-AMP	C20H27N7O9PS	-1	C05921
btn	Biotin	C10H15N2O3S	-1	C00120
butACP	Butyryl-[acyl-carrier protein]	C4H7OX	0	C05745
ca2	Calcium	Ca	2	C00076
cbasp	N-Carbamoyl-L-aspartate	C5H6N2O5	-2	C00438
cbp	Carbamoyl phosphate	CH2NO5P	-2	C00169
cdp	CDP	C9H12N3O11P2	-3	C00112
cdpdag_SYN	CDPdiacylglycerol (Synechococcus)	C2274H3972O750P100N150	-100
cell	Cellulose	C6H10O5	0	C00760
cgly	Cys-Gly	C5H10N2O3S	0	C01419
chla	Chlorophyll a	C55H72MgN4O5	2
chor	Chorismate	C10H8O6	-2	C00251
cico	2-Methylmaleate	C5H4O4	-2	C02226
cima	citramalate	C5H6O5	-2	C02612
cit	Citrate	C6H5O7	-3	C00158
citr-L	L-Citrulline	C6H13N3O3	0	C00327
clpyda	Chlorophyllide a	C35H33MgN4O5	1	C02139
cmp	CMP	C9H12N3O8P	-2	C00055
co2	CO2	CO2	0	C00011
coa	Coenzyme A	C21H32N7O16P3S	-4	C00010
cobalt2	Co2+	Co	2	C00175
cobamcoa	Cobamide coenzyme	C72H100CoN18O17P	0	C00194
cobrnt	Cobyrinate	C45H52CoN4O14	-6	C05773
copre8	Cobalt-precorrin 8	C45H52CoN4O14	-6	C11545
cpppg3	Coproporphyrinogen III	C36H40N4O8	-4	C03263
ctp	CTP	C9H12N3O14P3	-4	C00063
cyc6_ox	cytochrome c6 (oxidized form)	FeX	3
cyc6_rd	cytochrome c6 (reduced form)	FeX	2
cys-L	L-Cysteine	C3H7NO2S	0	C00097
cystrna	L-Cysteinyl-tRNA(Cys)	C3H7NO2SX	1	C03125
cytd	Cytidine	C9H13N3O5	0	C00475
dad-2	Deoxyadenosine	C10H13N5O3	0	C00559
dad-5	5'-Deoxyadenosine	C10H13N5O3	0	C05198
dadp	dADP	C10H12N5O9P2	-3	C00206
damp	dAMP	C10H12N5O6P	-2	C00360
dann	7,8-Diaminononanoate	C9H21N2O2	1	C01037
datp	dATP	C10H12N5O12P3	-4	C00131
db4p	3,4-dihydroxy-2-butanone 4-phosphate	C4H7O6P	-2
dcamp	N6-(1,2-Dicarboxyethyl)-AMP	C14H14N5O11P	-4	C03794
dcdp	dCDP	C9H12N3O10P2	-3	C00705
dcmp	dCMP	C9H12N3O7P	-2	C00239
dctp	dCTP	C9H12N3O13P3	-4	C00458
dcyt	Deoxycytidine	C9H13N3O4	0	C00881
ddcaACP	Dodecanoyl-ACP (n-C12:0ACP)	C12H23OX	0
decACP	Decanoyl-[acyl-carrier protein]	C10H19OX	0	C05755
dgdg_SYN	Digalactosyldiacylglycerol (Synechococcus)	C2424H4422O750	0
dgdp	dGDP	C10H12N5O10P2	-3	C00361
dgmp	dGMP	C10H12N5O7P	-2	C00362
dgsn	Deoxyguanosine	C10H13N5O4	0	C00330
dgtp	dGTP	C10H12N5O13P3	-4	C00286
dha	Dihydroxyacetone	C3H6O3	0	C00184
dhap	Dihydroxyacetone phosphate	C3H5O6P	-2	C00111
dhf	7,8-Dihydrofolate	C19H19N7O6	-2	C00415
dhna	1,4-Dihydroxy-2-naphthoate	C11H7O4	-1	C03657
dhnpt	2-Amino-4-hydroxy-6-(D-erythro-1,2,3-trihydroxypropyl)-7,8-dihydropteridine	C9H13N5O4	0	C04874
dhor-S	(S)-Dihydroorotate	C5H5N2O4	-1	C00337
dhpmp	Dihydroneopterin monophosphate	C9H12N5O7P	-2	C05925
dhpt	Dihydropteroate	C14H13N6O3	-1	C00921
dimp	dIMP	C10H12N4O7P	-1	C06196
ditp	dITP	C10H11N4O13P3	-4	C01345
dmlz	6,7-Dimethyl-8-(1-D-ribityl)lumazine	C13H18N4O6	0	C04332
dmphq	2-Phytyl-1,4-naphthoquinone	C30H44O2	0	C13309
dmpp	Dimethylallyl diphosphate	C5H9O7P2	-3	C00235
dna_SYN	DNA of Synechococcus PCC 7002	C976H1126N374O600P100	-100
dnad	Deamino-NAD+	C21H24N6O15P2	-2	C00857
dpcoa	Dephospho-CoA	C21H33N7O13P2S	-2	C00882
dtbt	Dethiobiotin	C10H17N2O3	-1	C01909
dtdp	dTDP	C10H13N2O11P2	-3	C00363
dtdpddg	dTDP-4-dehydro-6-deoxy-D-glucose	C16H22N2O15P2	-2	C00687
dtdpglc	dTDPglucose	C16H24N2O16P2	-2	C00842
dtmp	dTMP	C10H13N2O8P	-2	C00364
dtpcudcpp	di-trans,poly-cis-Undecaprenyl diphosphate	C55H89O7P2	-3	C04574
dttp	dTTP	C10H13N2O14P3	-4	C00459
dudp	dUDP	C9H11N2O11P2	-3	C01346
dump	dUMP	C9H11N2O8P	-2	C00365
duri	Deoxyuridine	C9H12N2O5	0	C00526
dutp	dUTP	C9H11N2O14P3	-4	C00460
dvpc	Divinylprotochlorophyllide	C35H29MgN4O5	1	C11831
dxyl5p	1-deoxy-D-xylulose 5-phosphate	C5H9O7P	-2	C11437
e4h2oxg	L-erythro-4-Hydroxyglutamate	C5H8NO5	-1	C05947
e4p	D-Erythrose 4-phosphate	C4H7O7P	-2	C00279
eig3p	D-erythro-1-(Imidazol-4-yl)glycerol 3-phosphate	C6H9N2O6P	-2	C04666
emma	D-erythro-3-Methylmalate	C5H6O5	-2	C06032
etoh	Ethanol	C2H6O	0	C00469
f1p	D-Fructose 1-phosphate	C6H11O9P	-2	C02976
f6p	D-Fructose 6-phosphate	C6H11O9P	-2	C00085
fad	FAD	C27H31N9O15P2	-2	C00016
fadh2	FADH2	C27H33N9O15P2	-2	C01352
fdp	D-Fructose 1,6-bisphosphate	C6H10O12P2	-4	C00354
fdxo-2-2	ferredoxin (oxidixed form, [2Fe-2S] type	Fe2S2X	2
fdxo-4-2	ferrodoxin (oxidized form 4:2)	Fe8S8X	0
fdxr-2-2	ferredoxin (reduced form, [2Fe-2S] type)	Fe2S2X	1
fdxr-4-2	ferrodoxin (reduced form 4:2)	Fe8S8X	-2
fe2	Fe2+	Fe	2	C00023
fe3	Fe3+	Fe	3	C00023
fgam	N2-Formyl-N1-(5-phospho-D-ribosyl)glycinamide	C8H13N2O9P	-2	C04376
fmet	N-Formyl-L-methionine	C6H10NO3S	-1	C03145
fmn	flavin mononucleotide	C17H19N4O9P	-2	C00061
formate	Formate	CH1O2	-1	C00058
fpram	2-(Formamido)-N1-(5-phospho-D-ribosyl)acetamidine	C8H14N3O8P	-2	C04640
fprica	5-Formamido-1-(5-phospho-D-ribosyl)imidazole-4-carboxamide	C10H13N4O9P	-2	C04734
frdp	Farnesyl diphosphate	C15H25O7P2	-3	C00448
fru	D-Fructose	C6H12O6	0	C00095
fum	Fumarate	C4H2O4	-2	C00122
g1p	D-Glucose 1-phosphate	C6H11O9P	-2	C00103
g3p	Glyceraldehyde 3-phosphate	C3H5O6P	-2	C00661
g6p	D-Glucose 6-phosphate	C6H11O9P	-2	C00092
gam1p	D-Glucosamine 1-phosphate	C6H13NO8P	-1	C06156
gam6p	D-Glucosamine 6-phosphate	C6H13NO8P	-1	C00352
gar	N1-(5-Phospho-D-ribosyl)glycinamide	C7H14N2O8P	-1	C03838
gcald	Glycolaldehyde	C2H4O2	0	C00266
gdp	GDP	C10H12N5O11P2	-3	C00035
gdpddm	GDP-4-dehydro-6-deoxy-D-mannose	C16H21N5O15P2	-2	C01222
gdpfuc	GDP-L-fucose	C16H23N5O15P2	-2	C00325
gdpman	GDP-D-mannose	C16H23N5O16P2	-2	C00096
gdpofuc	GDP-4-oxo-L-fucose	C16H21N5O15P2	-2	C05389
gdptp	Guanosine 3'-diphosphate 5'-triphosphate	C10H11N5O20P5	-7	C04494
ggdp	Geranylgeranyl diphosphate	C20H33O7P2	-3	C00353
glcdg_SYN	Monoglucosyldiacylglycerol (Synechococcus)	C2124H3922O500	0
gln-L	L-Glutamine	C5H10N2O3	0	C00064
glntrna	L-Glutaminyl-tRNA(Gln)	C5H10N2O3X	1	C02282
glu-D	D-Glutamate	C5H8NO4	-1	C00217
glu-L	L-Glutamate	C5H8NO4	-1	C00025
glu1sa	L-Glutamate 1-semialdehyde	C5H9NO3	0	C03741
glu5p	L-Glutamate 5-phosphate	C5H8NO7P	-2	C03287
glu5sa	L-Glutamate 5-semialdehyde	C5H9NO3	0	C01165
gluala	(5-L-Glutamyl)-L-amino acid	C8H13N2O5	-1	C03740
glucys	gamma-L-Glutamyl-L-cysteine	C8H13N2O5S	-1	C00669
glutrna	L-Glutamyl-tRNA(Glu)	C5H8NO4X	0	C02987
glx	Glyoxylate	C2H1O3	-1	C00048
gly	Glycine	C2H5NO2	0	C00037
glyald	D-Glyceraldehyde	C3H6O3	0	C00577
glyc	Glycerol	C3H8O3	0	C00116
glyc-R	(R)-Glycerate	C3H5O4	-1	C00258
glyc3p	sn-Glycerol 3-phosphate	C3H7O6P	-2	C00093
glyclt	Glycolate	C2H3O3	-1	C00160
glycogen	glycogen	C6H10O5	0	C00182
glytrna	Glycyl-tRNA(Gly)	C2H5NO2X	1	C02412
gmp	GMP	C10H12N5O8P	-2	C00144
grdp	Geranyl diphosphate	C10H17O7P2	-3	C00341
gsn	Guanosine	C10H13N5O5	0	C00387
gthox	Oxidized glutathione	C20H30N6O12S2	-2	C00127
gthrd	Reduced glutathione	C10H16N3O6S	-1	C00051
gtp	GTP	C10H12N5O14P3	-4	C00044
h	H+	H	1	C00080
h2	H2	H2	0	C00282
h2mb4p	1-hydroxy-2-methyl-2-(E)-butenyl 4-diphosphate	C5H9O8P2	-3	C11811
h2o	H2O	H2O	0	C00001
h2o2	Hydrogen peroxide	H2O2	0	C00027
h2s	Hydrogen sulfide	HS	-1	C00283
hco3	Bicarbonate	CHO3	-1	C00288
hcys-L	L-Homocysteine	C4H9NO2S	0	C00155
hdeACP	Hexadecenoyl-ACP (n-C16:1ACP)	C16H29OX	0
hemeA	Heme A	C49H54FeN4O6	-6
hemeO	Heme O	C49H56FeN4O5	-2
hepdp	all-trans-Heptaprenyl diphosphate	C35H57O7P2	-3	C04216
hexACP	Hexanoyl-[acyl-carrier protein]	C6H11OX	0	C05749
hexdp	all-trans-Hexaprenyl diphosphate	C30H49O7P2	-3	C01230
hg0	Mercury (uncharged)	Hg	0	C01319
hg2	Mercury (charged +2)	Hg	2	C00703
hgentis	Homogentisate	C8H7O4	-1	C00544
his-L	L-Histidine	C6H9N3O2	0	C00135
hisp	L-Histidinol phosphate	C6H11N3O4P	-1	C01100
histd	L-Histidinol	C6H12N3O	1	C00860
histrna	L-Histidyl-tRNA(His)	C6H9N3O2X	1	C02988
hmbil	Hydroxymethylbilane	C40H38N4O17	-8	C01024
hmpme	13(1)-Hydroxy-magnesium-protoporphyrin IX 13-monomethyl ester	C35H33MgN4O5	1	C11829
hom-L	L-Homoserine	C4H9NO3	0	C00263
hpyr	Hydroxypyruvate	C3H3O4	-1	C00168
iasp	Iminoaspartate	C4H3NO4	-2	C05840
ichor	Isochorismate	C10H8O6	-2	C00885
icit	Isocitrate	C6H5O7	-3	C00311
idp	IDP	C10H11N4O11P2	-3	C00104
ile-L	L-Isoleucine	C6H13NO2	0	C00407
iletrna	L-Isoleucyl-tRNA(Ile)	C6H13NO2X	1	C03127
imacp	3-(Imidazol-4-yl)-2-oxopropyl phosphate	C6H8N2O5P	-1	C01267
imp	IMP	C10H11N4O8P	-2	C00130
ipdp	Isopentenyl diphosphate	C5H9O7P2	-3	C00129
itp	ITP	C10H11N4O14P3	-4	C00081
k	K+	K	1	C00238
lac-D	D-Lactate	C3H5O3	-1	C00256
lac-L	L-Lactate	C3H5O3	-1	C00186
lald-L	L-Lactaldehyde	C3H6O2	0	C00424
leu-L	L-Leucine	C6H13NO2	0	C00123
leutrna	L-Leucyl-tRNA(Leu)	C6H13NO2X	1	C02047
lgt-S	(R)-S-Lactoylglutathione	C13H20N3O8S	-1	C03451
linlnACP	ocatadecatrienoyl_ACP (n-C18:3_ACP)	C18H29OX	0
lipid_SYN	lipid for Synechococcus	C2137H3946O542S8P5	-13
lipidAds	Lipid A Disaccharide	C68H127N2O20P	-2	C04932
lipidX	2,3-Bis(3-hydroxytetradecanoyl)-beta-D-glucosaminyl 1-phosphate	C34H64NO12P	-2	C04824
lyc	Lycopene	C40H56	0	C05432
lys-L	L-Lysine	C6H15N2O2	1	C00047
lystrna	L-Lysine-tRNA (Lys)	C6H15N2O2X	2	C01931
mal-L	L-Malate	C4H4O5	-2	C00149
malACP	Malonyl-[acyl-carrier protein]	C3H2O3X	-1	C01209
malcoa	Malonyl-CoA	C24H33N7O19P3S	-5	C00083
malt	Maltose	C12H22O11	0	C00208
malthx	Maltohexaose	C36H62O31	0	C01936
maltpt	Maltopentaose	C30H52O26	0
malttr	Maltotriose	C18H32O16	0	C01835
maltttr	Maltotetraose	C24H42O21	0	C02052
man1p	D-Mannose 1-phosphate	C6H11O9P	-2	C03812
man6p	D-Mannose 6-phosphate	C6H11O9P	-2	C00275
met-L	L-Methionine	C5H11NO2S	0	C00073
methf	5,10-Methenyltetrahydrofolate	C20H20N7O6	-1	C00445
mettrna	L-Methionyl-tRNA (Met)	C5H11NO2SX	1	C02430
mg2	Mg	Mg	2	C00305
mgdg_SYN	Monogalactosyldiacylglycerol (Synechococcus)	C2124H3922O500	0
mgppp9	Magnesium protoporphyrin	C34H30MgN4O4	0	C03516
mgpppmme	Magnesium protoporphyrin monomethyl ester	C35H33MgN4O4	1	C04536
mlthf	5,10-Methylenetetrahydrofolate	C20H21N7O6	-2	C00143
mn2	Mn2+	Mn	2	C00034
mobd	Molybdate	MoO4	-2	C06232
msbq	2-methyl-6-solanyl-1,4-benzoquinone	C52H80O2	0
mthgxl	Methylglyoxal	C3H4O2	0	C00546
mvpc	monovinyl protochlorophyllide a	C35H31N4O5Mg	1
myrsACP	Myristoyl-ACP (n-C14:0ACP)	C14H27OX	0
na1	Sodium	Na	1	C01330
nac	Nicotinate	C6H4NO2	-1	C00253
nad	Nicotinamide adenine dinucleotide	C21H26N7O14P2	-1	C00003
nadh	Nicotinamide adenine dinucleotide - reduced	C21H27N7O14P2	-2	C00004
nadp	Nicotinamide adenine dinucleotide phosphate	C21H25N7O17P3	-3	C00006
nadph	Nicotinamide adenine dinucleotide phosphate - reduced	C21H26N7O17P3	-4	C00005
Ncarbsar	N-Carbamoylsarcosine	C4H7N2O3	-1	C01043
nh4	Ammonium	H4N	1	C01342
nicrnt	Nicotinate D-ribonucleotide	C11H12NO9P	-2	C01185
Nmimzd24d	N-Methylhydantoin	C4H6N2O2	0	C02565
nmn	NMN	C11H14N2O8P	-1	C00455
no2	Nitrite	NO2	-1	C00088
no3	Nitrate	NO3	-1	C00244
nondp	all-trans-Nonaprenyl diphosphate	C45H73O7P2	-3	C04145
nspr	Neurosporene	C40H58	0	C05431
o2	O2	O2	0	C00007
o2-	Superoxide	O2	-1	C00704
oaa	Oxaloacetate	C4H2O5	-2	C00036
ocdACP	Octadecanoyl-ACP (n-C18:0ACP)	C18H35OX	0
ocdcyaACP	Octadecynoyl-ACP (n-C18:2ACP)	C18H31OX	0
octACP	Octanoyl-[acyl-carrier protein]	C8H15OX	0	C05752
octeACP	Octadecenoyl-ACP (n-C18:1ACP)	C18H33OX	0	C01203
ompme	13(1)-Oxo-magnesium-protoporphyrin IX 13-monomethyl ester	C35H31MgN4O5	1	C11830
orn-L	L-Ornithine	C5H13N2O2	1	C00077
orot	Orotate	C5H3N2O4	-1	C00295
orot5p	Orotidine 5'-phosphate	C10H10N2O11P	-3	C01103
pa_SYN	phosphatidate (Synechococcus)	C1824H3372O400P50	-100
palmACP	Palmitoyl-ACP (n-C16:0ACP)	C16H31OX	0
pan4p	Pantetheine 4'-phosphate	C11H21N2O7PS	-2	C01134
pant-R	(R)-Pantoate	C6H11O4	-1	C00522
pap	Adenosine 3',5'-bisphosphate	C10H11N5O10P2	-4	C00054
paps	3'-Phosphoadenylyl sulfate	C10H11N5O13P2S	-4	C00053
pdx5p	Pyridoxine 5'-phosphate	C8H10NO6P	-2	C00627
pep	Phosphoenolpyruvate	C3H2O6P	-3	C00074
pgly_SYN	Phosphotidylglycerol (Synechococcus)	C1974H3722O500P50	-50
pglyp_SYN	Phosphatidylglycerolphosphate (Synechococcus)	C1974H3672O650P100	-150
phdp	Phytyl diphosphate	C20H39O7P2	-3	C05427
phe-L	L-Phenylalanine	C9H11NO2	0	C00079
pheme	Protoheme	C34H31FeN4O4	-1	C00032
phetrna	L-Phenylalanyl-tRNA(Phe)	C9H11NO2X	1	C03511
phom	O-Phospho-L-homoserine	C4H8NO6P	-2	C01102
photon_PSI_e	photosystem I photon	X	0
photon_PSII_e	Photosystem II photon	X	0
phpyr	Phenylpyruvate	C9H7O3	-1	C00166
phq	Phylloquinone	C31H46O2	0	C02059
phthr	O-Phospho-4-hydroxy-L-threonine	C4H8NO7P	-2	C06055
pi	Phosphate	HO4P	-2	C00009
pmcoa	Pimeloyl-CoA	C28H41N7O19P3S	-5	C01063
pnto-R	(R)-Pantothenate	C9H16NO5	-1	C00864
ppbng	Porphobilinogen	C10H13N2O4	-1	C00931
pphn	Prephenate	C10H8O6	-2	C00254
ppi	Diphosphate	HO7P2	-3	C00013
ppp9	Protoporphyrin	C34H32N4O4	-2	C02191
pppg9	Protoporphyrinogen IX	C34H38N4O4	-2	C01079
pppi	Inorganic triphosphate	HO10P3	-4	C03279
pptdp	Prephytoene diphosphate	C40H65O7P2	-3	C03427
pq9	plastoquinone-9	C53H80O2	0
pq9h2	plastoquinol-9	C53H82O2	0
pram	5-Phospho-beta-D-ribosylamine	C5H11NO7P	-1	C03090
pran	N-(5-Phospho-D-ribosyl)anthranilate	C12H13NO9P	-3	C04302
prbamp	1-(5-Phosphoribosyl)-AMP	C15H19N5O14P2	-4	C02741
prbatp	1-(5-Phosphoribosyl)-ATP	C15H19N5O20P4	-6	C02739
prfp	1-(5-Phosphoribosyl)-5-[(5-phosphoribosylamino)methylideneamino]imidazole-4-carboxamide	C15H22N5O15P2	-3	C04896
prlp	5-[(5-phospho-1-deoxyribulos-1-ylamino)methylideneamino]-1-(5-phosphoribosyl)imidazole-4-carboxamide	C15H22N5O15P2	-3	C04916
pro-L	L-Proline	C5H9NO2	0	C00148
protein_SYN	Protein for Synechococcus 7002	C49918H78385N13488O14666S296	-189
protrna	L-Prolyl-tRNA(Pro)	C5H9NO2X	1	C02702
prpp	5-Phospho-alpha-D-ribose 1-diphosphate	C5H8O14P3	-5	C00119
psd5p	Pseudouridine 5'-phosphate	C9H11N2O9P	-2	C01168
pser-L	O-Phospho-L-serine	C3H6NO6P	-2	C01005
ptn	Phytoene	C40H64	0	C05413
ptrc	Putrescine	C4H14N2	2	C00134
pyam5p	Pyridoxamine 5'-phosphate	C8H11N2O5P	-2	C00647
pydx5p	Pyridoxal 5'-phosphate	C8H7NO6P	-3	C00018
pyf	Phytofluene	C40H62	0	C05414
pyr	Pyruvate	C3H3O3	-1	C00022
quln	Quinolinate	C7H3NO4	-2	C03722
r5p	alpha-D-Ribose 5-phosphate	C5H9O8P	-2	C00117
rb15bp	D-Ribulose 1,5-bisphosphate	C5H8O11P2	-4	C01182
rdmbzi	N1-(alpha-D-ribosyl)-5,6-dimethylbenzimidazole	C14H18N2O4	0	C05775
ribflv	Riboflavin	C17H20N4O6	0	C00255
rna_SYN	RNA of Synechococcus PCC 7002	C950H1074N374O700P100	-100
ru5p-D	D-Ribulose 5-phosphate	C5H9O8P	-2	C00199
s17bp	Sedoheptulose 1,7-bisphosphate	C7H12O13P2	-4	C00447
s7p	Sedoheptulose 7-phosphate	C7H13O10P	-2	C00281
sbzcoa	O-Succinylbenzoyl-CoA	C32H39N7O20P3S	-5	C03160
ser-L	L-Serine	C3H7NO3	0	C00065
sertrna	L-Seryl-tRNA(Ser)	C3H7NO3X	1	C02553
shcl	dihydrosirohydrochlorin	C42H40N4O16	-8	C02463
skm	Shikimate	C7H9O5	-1	C00493
skm5p	Shikimate 5-phosphate	C7H8O8P	-3	C03175
sl26da	N-Succinyl-LL-2,6-diaminoheptanedioate	C11H16N2O7	-2	C04421
sl2a6o	N-Succinyl-2-L-amino-6-oxoheptanedioate	C11H12NO8	-3	C04462
so3	Sulfite	O3S	-2	C00094
so4	Sulfate	O4S	-2	C00059
spmd	Spermidine	C7H22N3	3	C00315
sqdg_SYN	Sulfoquinovosyldiacylglycerol (Synechococcus)	C2124H3872O600S50	-50
suc6p	Sucrose 6-phosphate	C12H21O14P	-2	C02591
sucbz	o-Succinylbenzoate	C11H8O5	-2	C02730
succ	Succinate	C4H4O4	-2	C00042
succoa	Succinyl-CoA	C25H35N7O19P3S	-5	C00091
sucephcc	2-Succinyl-5-enolpyruvyl-6-hydroxy-3-cyclohexene-1-carboxylate	C14H13O9	-3	C16519
sucsal	Succinic semialdehyde	C4H5O3	-1	C00232
tcggrpp	trans,trans,cis-Geranylgeranyl pyrophosphate	C20H33O7P2	-3	C11356
tdeACP	Tetradecenoyl-ACP (n-C14:1ACP)	C14H25OX	0
thdp	2,3,4,5-Tetrahydrodipicolinate	C7H7NO4	-2	C03972
thf	5,6,7,8-Tetrahydrofolate	C19H21N7O6	-2	C00101
thmmp	Thiamin monophosphate	C12H16N4O4PS	-1	C01081
thmpp	Thiamine diphosphate	C12H16N4O7P2S	-2	C00068
thr-L	L-Threonine	C4H9NO3	0	C00188
thrtrna	L-Threonyl-tRNA(Thr)	C4H9NO3X	1	C02992
thymd	Thymidine	C10H14N2O5	0	C00214
trdox	Oxidized thioredoxin	X	0	C00343
trdrd	Reduced thioredoxin	XH2	0	C00342
tre6p	alpha,alpha'-Trehalose 6-phosphate	C12H21O14P	-2	C00689
trnaala	tRNA(Ala)	HOX	0	C01635
trnaarg	tRNA(Arg)	HOX	0	C01636
trnaasn	tRNA(Asn)	HOX	0	C01637
trnaasp	tRNA(Asp)	HOX	0	C01638
trnacys	tRNA(Cys)	HOX	0	C01639
trnaglu	tRNA (Glu)	HOX	0	C01641
trnagly	tRNA(Gly)	HOX	0	C01642
trnahis	tRNA(His)	HOX	0	C01643
trnaile	tRNA(Ile)	HOX	0	C01644
trnaleu	tRNA(Leu)	HOX	0	C01645
trnalys	tRNA(Lys)	HOX	0	C01646
trnamet	tRNA(Met)	HOX	0	C01647
trnaphe	tRNA(Phe)	HOX	0	C01648
trnapro	tRNA(Pro)	HOX	0	C01649
trnaser	tRNA(Ser)	HOX	0	C01650
trnathr	tRNA(Thr)	HOX	0	C01651
trnatrp	tRNA(Trp)	HOX	0	C01652
trnatyr	tRNA(Tyr)	HOX	0	C00787
trnaval	tRNA(Val)	HOX	0	C01653
trp-L	L-Tryptophan	C11H12N2O2	0	C00078
trptrna	L-Tryptophanyl-tRNA(Trp)	C11H12N2O2X	1	C03512
tyr-L	L-Tyrosine	C9H11NO3	0	C00082
tyrtrna	L-Tyrosyl-tRNA(Tyr)	C9H11NO3X	1	C02839
u23ga	UDP-2,3-bis(3-hydroxytetradecanoyl)glucosamine	C43H75N3O20P2	-2	C04652
u3aga	UDP-3-O-(3-hydroxytetradecanoyl)-N-acetylglucosamine	C31H51N3O19P2	-2	C04738
u3hga	UDP-3-O-(3-hydroxytetradecanoyl)-D-glucosamine	C29H50N3O18P2	-1	C06022
uaagmda	Undecaprenyl-diphospho-N-acetylmuramoyl-(N-acetylglucosamine)-L-alanyl-D-glutamyl-meso-2,6-diaminopimeloyl-D-alanyl-D-alanine	C95H152N8O28P2	-4	C05898
uaccg	UDP-N-acetyl-3-O-(1-carboxyvinyl)-D-glucosamine	C20H26N3O19P2	-3	C04631
uacgam	UDP-N-acetyl-D-glucosamine	C17H25N3O17P2	-2	C00043
uacmam	UDP-N-acetyl-D-mannosamine	C17H25N3O17P2	-2	C01170
uagmda	Undecaprenyl-diphospho-N-acetylmuramoyl-L-alanyl-D-glutamyl-meso-2,6-diaminopimeloyl-D-alanyl-D-alanine	C87H139N7O23P2	-4	C05897
uama	UDP-N-acetylmuramoyl-L-alanine	C23H33N4O20P2	-3	C01212
uamag	UDP-N-acetylmuramoyl-L-alanyl-D-glutamate	C28H39N5O23P2	-4	C00692
uamr	UDP-N-acetylmuramate	C20H28N3O19P2	-3	C01050
udcpdp	Undecaprenyl diphosphate	C55H89O7P2	-3	C03543
udcpp	Undecaprenyl phosphate	C55H89O4P	-2	C00348
udp	UDP	C9H11N2O12P2	-3	C00015
udpg	UDPglucose	C15H22N2O17P2	-2	C00029
udpgal	UDPgalactose	C15H22N2O17P2	-2	C00052
udpglcur	UDP-D-glucuronate	C15H19N2O18P2	-3	C00167
udpsq	UDP-6-sulfoquinovose	C15H21N2O19P2S	-3	C11521
ugmd	UDP-N-acetylmuramoyl-L-alanyl-D-gamma-glutamyl-meso-2,6-diaminopimelate	C35H51N7O26P2	-4	C04877
ugmda	UDP-N-acetylmuramoyl-L-alanyl-D-glutamyl-meso-2,6-diaminopimeloyl-D-alanyl-D-alanine	C41H61N9O28P2	-4	C04882
ump	UMP	C9H11N2O9P	-2	C00105
uppg3	Uroporphyrinogen III	C40H36N4O16	-8	C01051
ura	Uracil	C4H4N2O2	0	C00106
urea	Urea	CH4N2O	0	C00086
uri	Uridine	C9H12N2O6	0	C00299
utp	UTP	C9H11N2O15P3	-4	C00075
val-L	L-Valine	C5H11NO2	0	C00183
valtrna	L-Valyl-tRNA(Val)	C5H11NO2X	1	C02554
xmp	Xanthosine 5'-phosphate	C10H11N4O9P	-2	C00655
xtp	XTP	C10H11N4O15P3	-4	C00700
xtsn	Xanthosine	C10H12N4O6	0	C01762
xu5p-D	D-Xylulose 5-phosphate	C5H9O8P	-2	C00231
zcar	zeta-Carotene	C40H60	0	C05430

## Sheet: E. coli Model Changes
Summary of initial changes to the iJR904 model. Prior to comparing the iJR904 and iAF1260 E. coli metabolic models, changes were made to the representation of fermentation reactions in the iJR904 model.		Original iJR904 Model		This Study
	Reaction	Stoichiometry	GPR Association	Stoichiometry	GPR Association
	ADHEr	[c] : accoa + (2) h + (2) nadh <==> coa + etoh + (2) nad	b1241	NONE	NONE
	ACALD	[c] : acald + coa + nad --> accoa + h + nadh	b0351	[c] : acald + coa + nad <==> accoa + h + nadh	b1241 or b0351
	ALCD2x	NONE	NONE	[c] : etoh + nad <==> acald + h + nadh	b0356 or b1478 or b1241
	LCADi	[c] : h2o + lald-L + nad --> (2) h + lac-L + nadh	b1241	[c] : h2o + lald-L + nad --> (2) h + lac-L + nadh	b1415
	LCAD	[c] : h2o + lald-L + nad <==> (2) h + lac-L + nadh	b1415 or b3588 or b0356 or b130	NONE	NONE
	PFL	[c] : coa + pyr --> accoa + for	( b3951 and b3952 ) or b3114 or ( b0902 and b0903 )	[c] : coa + pyr --> accoa + for	( b0902 and b0903 and b2579 ) or ( b0902 and b0903 ) or ( b0902 and b3114 )
	OBTFL	[c] : 2obut + coa --> for + ppcoa	( b3951 and b3952 ) or b3114 or ( b0902 and b0903 )	[c] : 2obut + coa --> for + ppcoa	( b0902 and b0903 and b2579 ) or ( b0902 and b0903 ) or ( b0902 and b3114 )
Summary of additional changes to the iJR904 and iAF1260 models. The seven functional metabolic differences between the iJR904 and iAF1260 models arose due to differences in 15 reactions. We modified the iJR904 model to contain the iAF1260 model's representation of these reactions. The final change (to SUCCt3pp) was made instead to the iAF1260 model. Abbreviations match those used in the iAF1260 m…		Original iJR904 Model		This Study
	Reaction	Stoichiometry	GPR Association	Stoichiometry	GPR Association
	GLYATi	[c] : 2aobut + coa --> accoa + gly	b3617	[c] : accoa + gly <==> 2aobut + coa	b3617
	THRAr	[c] : thr-L <==> acald + gly	b2551 or b0870	[c] : thr-L --> acald + gly	b2551 or b0870
	ATHRDHr	NONE	NONE	[c] : athr-L + nadp <==> 2aobut + h + nadph	b1539
	THRA2i	NONE	NONE	[c] : athr-L --> acald + gly	b2551 or b0870
	H2tex	NONE	NONE	h2[e] <==> h2[c] :	NONE
	EX_h2_e	NONE	NONE	[e]h2 <==>	NONE
	HEX7	NONE	NONE	[c] : atp + fru --> adp + f6p + h	b0394
	XYLI2i	[c] : fru --> glc-D	b3565	[c] : glc-D <==> fru	b3565
	ALDD2y	NONE	NONE	[c] : acald + h2o + nadp --> ac + (2) h + nadph	b3588
	12PPDRt	NONE	NONE	12ppd-R[e] <==> 12ppd-R[c]	b0241 or b0929 or b1377 or b2215
	EX_12ppd_R_e	NONE	NONE	[e] : 12ppd-R <==>	NONE
	LALDO2x	NONE	NONE	[c] : h + mthgxl + nadh --> lald-D + nad	b3945
	LCARR	NONE	NONE	[c] : h + lald-D + nadh <==> 12ppd-R + nad	NONE
	SUCCt3pp	h[p] + succ[c] --> h[c] + succ[p]	NONE	h[c] + succ[c] --> h[p] + succ[p]	NONE

## Sheet: Pathogen Model Changes
Summary of annotation changes made to iSB619 S. aureus metabolic model. Preliminary analysis of the two pathogen strains returned numerous gene deletion sets associated with genetic or orthology differences. After assessment of these deletion sets, the following annotation changes were made to the iSB619 model. "NONE" indicates a reaction or GPR association is not included in the model.		Original iSB619 Model	This Study
	Reaction	GPR Association	GPR Association
	ADCS	SA0669	SA0668 and SA0669
	ADSK	SA2456	No GPR
	ANS	(SA0668 and SA1199) or (SA1199 and SA1200)	SA1199 and SA1200
	FBP	SA2304	No GPR
	FDHr	SA0171 and SA2102	SA2075 and SA2102
	HCO3E	SA2287	No GPR
	METS	SA0344 and SA0345	SA0345
	MTHFC	SA1553	SA0915
	NALN6	SA1544 or SA0902	No GPR
	PDH	SA0944 and SA0945 and SA0946	Reaction removed
	PDHcr	SA0946 or SA1349	Reaction removed
	PDHa	Reaction not present	SA0943 and SA0944
	PDHb	Reaction not present	SA0946 abd SA1349
	PDHc	Reaction not present	SA0945
	PGCD	SA1545	SA0171 or SA1545
	PHETA	SA0679 or SA2469	No GPR
	PIt7	SA0100	SA0619
	PNTK	SA1439	No GPR
	SADT2	SA0506	No GPR
	SHSL1	SA0347	SA0347 or SA0419
	SHSL4r	SA0419	SA0347 or SA0419
	TYRTA	SA0679 and SA2469	No GPR
Summary of stoichiometry changes made to iSB619 S. aureus metabolic model. Preliminary analysis of the two pathogen strains returned numerous gene deletion sets associated with genetic or orthology di erences. After assessment of these deletion sets, the following annotation changes were made to the iSB619 model.	Reaction	Stoichiometry	Change Made
	PDH	[c] : coa + nad + pyr --> accoa + co2 + nadh	DELETED
	PDHcr	[c] : dhlam + nad <==> h + lpam + nadh	DELETED
	PDHa	[c] : h + lpam + pyr --> adhlam + co2	ADDED
	PDHbr	[c] : adhlam + coa <==> accoa + dhlam	ADDED
	PDHc	[c] : dhlam + nad --> h + lpam + nadh	ADDED
Summary of annotation changes made to iNJ661 M. tuberculosis metabolic model. Preliminary analysis of the two pathogen strains returned numerous gene deletion sets associated with genetic or orthology differences. After assessment of these deletion sets, the following annotation changes were made to the iSB619 model. "NONE" indicates a reaction or GPR association is not included in the model.		Original iNJ661 Model	This Study
	Reaction	GPR Association	GPR Association
	ACHBS	No GPR	(Rv3002 and RV3059) or (Rv3022 and Rv3470) or (Rv3002 and Rv3003) or (Rv1850 and Rv3002)
	AIRCR	(Rv3275 and Rv3276) or (Rv3257 and Rv3276)	Rv3275 and Rv3276
	AIRC2	No GPR	Rv3276
	AIRC3	No GPR	Rv3275
	ANS	Rv1609 or Rv2859	Rv1609
	CBPS	Rv1383	Rv1383 and Rv1384
	CYO1a	Rv2194 and Rv2195 and Rv2196	Rv2193 and Rv2200 and Rv3043
	CYO1b	Rv1451 and Rv2193 and Rv2200 and Rv3043	Rv2194 and Rv2195 and Rv2196
	CYTBD	Rv1620 and Rv1621 and Rv1622 and Rv1623	Rv1622 and Rv1623
	CYTBD2	Rv1620 and Rv1621 and Rv1622 and Rv1623	Rv1622 and Rv1623
	GCC2	Rv2211	Reaction removed
	GCCa	Rv1832	Rv1832
	GCCb	Rv2211	Rv1826 and Rv2211
	GCCc	Rv0794 and Rv3303	Rv0462 and Rv0794 and Rv3303
	GLUDx	Rv2476	No GPR
	GLYCL	Rv1826	Reaction removed
	H2CO3D	Rv3273 or Rv3358	Rv3358
	HCO3E	Rv3273 or Rv3358	Rv3358
	HCYSMT	Rv0511 or Rv2458	Rv2458
	HSTPT	Rv1600 or Rv2231 or Rv3772	Rv1600 or Rv3772
	ICDHy	Rv0066 or Rv3339	Rv3339
	NADH10	(Rv3146 to Rv3158, excluding Rv3151) and Rv0082	Rv3146 to Rv3158
	NADH2r	(Rv3146 to Rv3158, excluding Rv3151) and Rv0082	Rv3146 to Rv3158
	NADH5	(Rv3146 to Rv3158, excluding Rv3151) and Rv0082	Rv3146 to Rv3158
	NADH9	(Rv3146 to Rv3158, excluding Rv3151) and Rv0082	Rv3146 to Rv3158
	NTRIR2x	Rv0252 and Rv0253 and Rv2391	Rv0252 and Rv0253
	NTRIRx	Rv0252 and Rv0253 and Rv2391	Rv0252 and Rv0253
	NTRIRy	Rv0252 and Rv0253 and Rv2391	Rv0252 and Rv0253
	OMCDC	No GPR	Rv2995
	PDH	(Rv0462 and Rv2215 and Rv2241) or Rv0843	Reaction removed
	PDHa	Rv0462 or Rv0843 or (Rv2496 and Rv2497)	(Rv0843 and Rv2241) or (Rv2496 and Rv2497)
	Pdhb	Reaction added	Rv0462 and Rv0794 and Rv3303
	PDHbr	Rv2495	Reaction removed
	PDHc	Rv0462 or Rv0843	Rv2495
	PDHcr	Rv0794 and Rv3303	Reaction removed
	Piabc	Rv0820 or Rv0936	Rv0928 and Rv0933 and Rv0935 and Rv0936
	Pit	Rv0545 and Rv2281	Rv0545 or Rv2281
Summary of stoichiometry changes made to iNJ661 M. tuberculosis metabolic model. Preliminary analysis of the two pathogen strains returned numerous gene deletion sets associated with genetic or orthology di erences. After assessment of these deletion sets, the following annotation changes were made to the iNJ661 model.	Reaction	Stoichiometry	Change Made
	GCC2	[c] : alpam + thf --> dhlam + mlthf + nh4	DELETED
	GLYCL	[c] : gly + nad + thf --> co2 + mlthf + nadh + nh4	DELETED
	PDH	[c] : coa + nad + pyr --> accoa + co2 + nadh	DELETED
	PDHbr	[c] : adhlam + coa <==> accoa + dhlam	DELETED
	PDHcr	[c] : dhlam + nad <==> h + lpam + nadh	DELETED
	PDHb	[c] : adhlam + coa --> accoa + dhlam	ADDED

## Sheet: iSyp Model Changes
Summary of stoichiometry changes to the iSyp611 model. Prior to comparing the iSyp611 and iCce806 models, some reactions were modifed to reflect known biomass and energy efficiency differences. "NOT PRESENT" indicates a reaction is not included in the model.	Reaction	Original iSyp611 Model	This Study
	BiomassSyn7002	[c] : (0.05) 5mthf + (0.00005) accoa + (0.001) amp + (45.7318) atp + (0.000001) coa + (0.000974) dna_SYN + (0.00005) fad + (1.171827) glycogen + (45.7318) h2o + (0.000259) lipid_SYN + (0.00215) nad + (0.00005) nadh + (0.00013) nadp + (0.0004) nadph + (0.000459) protein_SYN + (0.005308) rna_SYN + (0.000003) succoa + (0.003) udpg --> (45.7318) adp + (45.7318) h + (45.7318) pi	[c] : (0.08798) cyanophycin+ (0.001076) mlthf + (0.001076) 10fthf + (0.003736) accoa + (0.001715) amp + (0.008573 ) coa + (0.001088 ) dna_CN + (0.001041) fad + (2.057) glycogen + (0.003587) lipid_CN + (0.01592) nad + (0.0005083) nadh + (0.00001286) nadp + (0.0007349) nadph + (0.0002699) protein_CN + (0.003896) rna_CN + (0.001408) succoa + (0.01531) udpg + (0.01905) chla -->
	AGPAT_SYN	[c] : (0.02) 1ag3p_SYN + (0.07) 9hdeACP + (0.01) linlnACP + (0.01) ocdACP + (0.18) ocdcyaACP + (0.17) octeACP + (0.56) palmACP --> ACP + (0.02) pa_SYN	[c] : (0.02) 1ag3p_CN + (0.07) 9hdeacp + (0.32) linlnacp + (0.05) myrsacp + (0.01) ocdacp + (0.05) ocdcyaacp + (0.04) octeacp + (0.46) palmacp --> acp + (0.02) pa_CN
	CDGPT_SYN	[c] : (0.01) cdpdag_SYN + glyc3p --> cmp + h + (0.01) pglyp_SYN	[c] : (0.02) cdpdag_CN + glyc3p --> cmp + h + (0.02) pglyp_CN
	DNASYN_SYN	[c] : (100) atp + (26) datp + (24) dctp + (24) dgtp + (26) dttp + (100) h2o --> (100) adp + dna_SYN + (100) h + (100) pi + (100) ppi	[c] : (100) atp + (31) datp + (19) dctp + (19) dgtp + (31) dttp + (100) h2o --> (100) adp + dna_CN + (100) h + (100) pi + (100) ppi
	G3POA_SYN	[c] : (0.07) 9hdeACP + glyc3p + (0.01) linlnACP + (0.01) ocdACP + (0.18) ocdcyaACP + (0.17) octeACP + (0.56) palmACP --> (0.02) 1ag3p_SYN + ACP	[c] : (0.07) 9hdeacp + glyc3p + (0.32) linlnacp + (0.05) myrsacp + (0.01) ocdacp + (0.05) ocdcyaacp + (0.04) octeacp + (0.46) palmacp --> (0.02) 1ag3p_CN + acp
	PROTSYN_SYN	[c] : (897) alatrna + (526) argtrna + (374) asntrna + (518) asptrna + (102) cystrna + (576) glntrna + (614) glutrna + (702) glytrna + (19940) gtp + (19970) h2o + (197) histrna + (628) iletrna + (1128) leutrna + (417) lystrna + (194) mettrna + (406) phetrna + (512) protrna + (548) sertrna + (580) thrtrna + (149) trptrna + (294) tyrtrna + (638) valtrna --> (19940) gdp + (29940) h + (19940) pi + pro…	[c] : (994) alatrna + (459) argtrna + (530) asntrna + (540) asptrna + (100) cystrna + (636) glntrna + (763) glutrna + (860) glytrna + (19940) gtp + (19970) h2o + (144) histrna + (473) iletrna + (793) leutrna + (478) lystrna + (202) mettrna + (349) phetrna + (506) protrna + (573) sertrna + (564) thrtrna + (143) trptrna + (339) tyrtrna + (554) valtrna --> (19940) gdp + (29940) h + (19940) pi + prot…
	RNASYN_SYN	[c] : (126) atp + (24) ctp + (24) gtp + (100) h2o + (26) utp --> (100) adp + (100) h + (100) pi + (100) ppi + rna_SYN	[c] : (131) atp + (19) ctp + (19) gtp + (100) h2o + (31) utp --> (100) adp + (100) h + (100) pi + (100) ppi + rna_CN
	ATPS14r	(3) adp[c] + (14) h[e] + (3) pi[c] <==> (3) atp[c] + (11) h[c] + (3) h2o[c]	adp[c] + (4) h[e] + pi[c] <==> atp[c] + (3) h[c] + h2o[c]
	COX_PC	Not Present	(2) PC_rd[c] + (4) h[c] + (0.5) o2[c] --> (2) PC_ox[c] + (2) h[e] + h2o[c]
	QOX_1	Not Present	(4) h[c] + (0.5) o2[c] + pq9h2[c] --> (4) h[e] + h2o[c] + pq9[c]
	QOX_2	Not Present	(2) h[c] + (0.5) o2[c] + pq9h2[c] --> (2) h[e] + h2o[c] + pq9[c]
	PQPCOR	Not Present	(4) PC_ox[c] + (2) pq9h2[c] + (4) h[c] --> (4) PC_rd[c] + (8) h[e] + (2) pq9[c]
	PSIR_CYC	(4) cyc6_rd[c] + (4) fdxo-2:2[c] + (4) photon_PSI[e] --> (4) cyc6_ox[c] + (4) fdxr-2:2[c]	(4) PC_rd[c] + (4) fdxo-2-2[c] + (4) photon_PSI[e] --> (4) PC_ox[c] + (4) fdxr-2-2[c]
