# Supplementary material for: Identification of Functional Differences in Metabolic Networks Using Comparative Genomics and Constraint-Based Models
Source: PLoS One. 2012 Apr 16;7(4):e34670. doi: 10.1371/journal.pone.0034670 (PMC3359066; doi:10.1371/journal.pone.0034670)
Supplement: Dataset S3 — Computational results of all simulations. This Microsoft Excel file contains 1) the simulation conditions for each study, 2) the full results of all CONGA simulations performed in this study, 3) all ortholog assignments used in performing the CONGA simulations, and 4) results from each ortholog calling method applied to the human pathogen models. (XLSX) [file pone.0034670.s006.xlsx]

## Sheet: LEGEND
SHEET	CONTENTS
Media Conditions	List of media conditions for all simulations.
Cyanobacteria	List of all gene deletion sets obtained from comparing the iSyp611 and iCce806 cyanobacterial models.
Cyanobacterial Orthologs	List of all orthologs in the iSyp611 and iCce806 models of Synechococcus and Cyanothece, by NCBI locus number.
Pathogens	Set of all gene deletion sets obtained for the iSB619 and iNJ661 models. Only contains gene deletions found under all nine media conditions studied.
Pathogen Orthologs	List of all orthologs in the iSB619 and iNJ661 models of S. aureus and M. tuberculosis, by NCBI locus number. All ortholog calls are given for each method used, and false positives are identified.
Ecoli Orthologs	List of all isozyme and subunits sets identified by our MIP procedure. Alignment of sets indicating which isozymes and subunits were switched off and on, respectively.
Ecoli OptORF Strategies	Three best strategies identified by OptORF for each combination of model, product, and number of gene deletions.
Ecoli Conga Strategies	Three best strategies identified by CONGA for each combination of model-dominance, product, and number of gene deletions.
Ecoli Before & After	Predicted theoretical yields for each combination of model-dominance, product, and number of gene deletions before and after network reconciliation.

## Sheet: Media Conditions
	Metabolic Model	Media Description
	iSyp611	Carbon Source	carbon dioxide
		Nitrogen Source	ammonia
		Light Source	photosystem I, photosystem II
		Media Supplements	hydrogen, mg(II), oxygen, phosphate, sulfate, water
	iCce806	Carbon Source	carbon dioxide
		Nitrogen Source	ammonia
		Light Source	photosystem I, photosystem II
		Media Supplements	hydrogen, mg(II), oxygen, phosphate, sulfate, water
	iJR904	Carbon Source	glucose
		Nitrogen Source	ammonia
		Media Supplements	hydrogen, inorganic ions, phosphate, sulfate, water
	iAF1260	Carbon Source	glucose
		Nitrogen Source	ammonia
		Media Supplements	hydrogen, inorganic ions, phosphate, sulfate, water
	iSB611	Carbon Source	one of the following: glycerol, glucose, pyruvate
		Nitrogen Source	one of the following: ammonia, glycine, glutamate
		Media Supplements	phosphate, sulfate, iron(II), oxygen, cytosine, nicotinamide, and thiamin
	iNJ619	Carbon Source	one of the following: glycerol, glucose, pyruvate
		Nitrogen Source	one of the following: ammonia, glycine, glutamate
		Media Supplements	calcium, chlorine, cu(II), fe(III), mg(II), oxygen, phosphate, na(I), sulfate, water, and glycerol

## Sheet: Cyanobacteria
Gene Deletions Lethal in iSyp Model Only
Number of iSyp Genes	iSyp Gene Loci					Number of iCce Genes	iCce Gene Loci					iSyp Normalized Growth	iCce Normalized Growth	Growth Difference	iSyp Reactions			iCce Reactions
1	A0232					0						0	1	1	PSIIR
1	A0231					0						0	1	1	PSIIR
1	A2151					0						0	1	1	PSIIR
1	A0233					0						0	1	1	PSIIR
1	A0353					1	cce_0292					0	1	1	PDH			PDH
1	A0110					1	cce_2750					0	1	1	PDH			PDH
1	A0655					1	cce_4647					0	1	1	PDH			PDH
1	A0964					1	cce_0666					0	1	1	PGI
1	A1126					1	cce_0735					0	1	1	GLYCL	PDH		GLYCL	PDH
2	A1418	A1560				0						0	1	1	PSIIR
2	A0165	A1492				0						0	1	1	PGMT
2	A1560	A2199				1	cce_2485					0	1	1	PSIIR
2	A2070	A2097				1	cce_2627					0	1	1	DHORTS
2	A0106	A2697				1	cce_3612					0	1	1	GAPD	GAPD_NADP
2	A1753	G0127				2	cce_1659	cce_4852				0	1	1	PPBNGS
2	A2233	A2560				2	cce_1789	cce_2454				0	1	1	PGM
2	A1096	A1997				2	cce_2257	cce_4328				0	1	1	HCO3E
2	A0797	A2424				2	cce_0825	cce_3828				0	1	1	SO4T2	SULABC		SULABC
2	A1301	A2558				2	cce_3974	cce_4208				0	1	1	SBP	TAL
2	A0795	A2424				2	cce_0825	cce_3830				0	1	1	SO4T2	SULABC		SULABC
2	A0448	A1658				2	cce_3246	cce_3420				0	1	1	ME2	PYK		ME1X
2	A0799	A2424				2	cce_0825	cce_3826				0	1	1	SO4T2	SULABC		SULABC
2	A0798	A2424				2	cce_0825	cce_3827				0	1	1	SO4T2	SULABC		SULABC
2	A0448	A2093				2	cce_1850	cce_3246				0	1	1	MDH	ME2		MDH	ME1X
2	A1228	A2425				2	cce_2170	cce_4329				0	0.99	0.99	IODP	PPIK		IODP
2	A1703	A2430				2	cce_3951	cce_4346				0	0.99	0.98	GHMT	GLYCL	THFAT	GHMT
2	A1246	A1703				2	cce_2134	cce_4346				0	0.98	0.98	GLYCL	PGCDR	THFAT	PGCDR
3	A1070	A2208	A2754			1	cce_3261					0	1	1	NH4T
3	A1989	A2198	A2833			2	cce_2713	cce_3100				0	1	0.99	DESAT161_ACP	DESAT181_ACP
5	A0624	A2192	A2325	A2393	A2675	5	cce_0654	cce_1606	cce_1665	cce_2108	cce_4353	0	1	0.99	FDNOR	GLUSZ		GLUSZ
Gene Deletions Lethal in iCce Model Only
Number of iSyp Genes	iSyp Gene Loci					Number of iCce Genes	iCce Gene Loci					iSyp Normalized Growth	iCce Normalized Growth	Growth Difference	iSyp Reactions			iCce Reactions
0						1	cce_0382					1	0	1				TMDS
0						1	cce_0590					1	0	1				COX_PC	PQPCOR
0						1	cce_3265					1	0	1				PQCYCOR	PQPCOR
0						1	cce_0392					1	0	1				PSIIR
0						1	cce_4273					1	0	1				PSIR
0						1	cce_4003					1	0	1				ASNS1
0						1	cce_3021					1	0	1				DHFR
1	A2665					1	cce_0995					1	0	1				PRKIN
1	A1910					1	cce_2959					1	0	1	PQCYCOR			PQCYCOR	PQPCOR
1	A1311					1	cce_2791					1	0	1	PQCYCOR			PQCYCOR	PQPCOR
1	A0841					1	cce_1384					1	0	1	PQCYCOR			PQCYCOR	PQPCOR
1	A0842					1	cce_1383					1	0	1	PQCYCOR			PQCYCOR	PQPCOR
1	G0145					1	cce_1511					1	0	1				ATPS4R
0						2	cce_0884	cce_1166				1	0	1				PIABC
0						2	cce_0885	cce_1165				1	0	1				PIABC
0						2	cce_0883	cce_1165				1	0	1				PIABC
0						2	cce_0884	cce_1164				1	0	1				PIABC
0						2	cce_0883	cce_1164				1	0	1				PIABC
0						2	cce_0886	cce_1165				1	0	1				PIABC
0						2	cce_0884	cce_1163				1	0	1				PIABC
0						2	cce_0544	cce_2697				1	0	1				MGT5
0						2	cce_0884	cce_1165				1	0	1				PIABC
0						2	cce_0885	cce_1163				1	0	1				PIABC
0						2	cce_0885	cce_1166				1	0	1				PIABC
0						2	cce_0885	cce_1164				1	0	1				PIABC
0						2	cce_0886	cce_1164				1	0	1				PIABC
1	A2199					2	cce_0660	cce_2485				1	0	1				PSIIR
1	A2070					2	cce_2627	cce_3620				1	0	1				DHORTS
1	A2208					2	cce_1619	cce_3261				1	0	1				NH4T
1	A1838					2	cce_2016	cce_3096				1	0	1	ACS			ACS	ACS2	PTA2	PTAR
2	A1909	G0076				2	cce_2958	cce_3410				1	0	1	PQCYCOR			PQCYCOR	PQPCOR
2	A0773	A2393				2	cce_0997	cce_4353				1	0	1	GLUDY	GLUSZ		GLUDY	GLUSZ
1	A2697					4	cce_2132	cce_3612	fig_43989_3_peg_2190	fig_43989_3_peg_2191		1	0	0.99	GAPD			GAPD	GAPD_NADP
2	A1989	A2198				4	cce_2713	cce_3100	cce_3759	cce_3989		1	0	0.99				DESAT161_ACP	DESAT181_ACP
0						5	cce_0267	cce_0636	cce_3411	cce_3477	cce_3501	1	0	1				PSIIR
2	A1658	A2093				5	cce_0701	cce_1604	cce_1850	cce_3420	cce_5177	0.99	0	0.99	MDH	PYK		MDH	PYK

## Sheet: Cyanobacterial Orthologs
Synechococcus Gene Locus	Cyanothece Gene Locus
A0006	cce_4750
A0007	cce_0426
A0008	cce_4404
A0010	cce_4254
A0025	cce_3091
A0035	cce_3462
A0037	cce_3534
A0038	cce_3533
A0052	cce_2121
A0058	cce_2082
A0068	cce_1829
A0069	cce_1828
A0070	cce_2696
A0073	cce_2156
A0084	cce_1774
A0091	cce_0510
A0094	cce_3300
A0095	cce_0987
A0097	cce_1351
A0099	cce_1349
A0104	cce_2372
A0105	cce_2373
A0110	cce_2750
A0112	cce_2955
A0121	cce_0818
A0122	cce_2592
A0130	cce_0591
A0135	cce_4680
A0136	cce_4679
A0154	cce_0342
A0155	cce_0384
A0159	cce_4388
A0169	cce_1781
A0172	cce_0603
A0173	cce_0604
A0177	cce_2871
A0195	cce_2319
A0196	cce_2318
A0197	cce_2317
A0198	cce_2316
A0200	cce_2315
A0217	cce_4075
A0221	cce_3746
A0227	cce_2737
A0230	cce_1307
A0242	cce_1620
A0245	cce_3916
A0247	cce_1473
A0250	cce_4692
A0266	cce_3209
A0268	cce_0831
A0269	cce_2572
A0273	cce_2010
A0279	cce_4686
A0283	cce_4704
A0286	cce_2446
A0296	cce_3134
A0301	cce_2927
A0309	cce_4350
A0316	cce_0878
A0317	cce_2380
A0319	cce_2378
A0322	cce_2625
A0324	cce_0798
A0326	cce_3094
A0329	cce_4758
A0337	cce_2884
A0343	cce_3686
A0345	cce_3957
A0351	cce_2643
A0353	cce_0292
A0366	cce_2600
A0380	cce_3751
A0382	cce_1640
A0387	cce_3990
A0391	cce_0081
A0401	cce_4130
A0422	cce_4152
A0427	cce_1078
A0435	cce_0144
A0443	cce_2725
A0447	cce_1321
A0448	cce_3246
A0450	cce_0707
A0456	cce_4582
A0457	cce_2115
A0470	cce_2939
A0485	cce_1905
A0488	cce_0030
A0488	cce_4845
A0489	cce_1392
A0490	cce_1391
A0493	cce_1318
A0508	cce_2759
A0511	cce_3292
A0512	cce_2693
A0517	cce_1108
A0525	cce_1584
A0528	cce_1970
A0529	cce_2779
A0533	cce_3237
A0547	cce_1527
A0548	cce_4122
A0550	cce_1211
A0562	cce_2130
A0573	cce_3347
A0577	cce_2468
A0578	cce_2467
A0579	cce_2466
A0583	cce_2383
A0584	cce_1903
A0595	cce_4304
A0599	cce_3576
A0605	cce_1310
A0606	cce_1273
A0610	cce_0502
A0614	cce_0231
A0616	cce_2066
A0620	cce_4249
A0621	cce_2783
A0624	cce_1665
A0628	cce_3947
A0652	cce_4400
A0655	cce_4647
A0671	cce_2789
A0674	cce_3251
A0677	cce_4463
A0681	cce_1340
A0682	cce_1341
A0707	cce_2967
A0710	cce_3707
A0718	cce_4654
A0725	cce_4111
A0726	cce_4814
A0727	cce_4109
A0730	cce_0248
A0733	cce_4489
A0734	cce_4488
A0735	cce_4487
A0739	cce_4483
A0743	cce_2312
A0749	cce_2813
A0756	cce_3026
A0773	cce_0997
A0787	cce_0279
A0795	cce_3830
A0797	cce_3828
A0798	cce_3827
A0799	cce_3826
A0808	cce_0860
A0814	cce_0688
A0818	cce_2124
A0823	cce_2966
A0831	cce_3025
A0838	cce_3202
A0841	cce_1384
A0842	cce_1383
A0846	cce_0136
A0847	cce_4571
A0850	cce_0240
A0853	cce_0994
A0854	cce_2295
A0868	cce_1588
A0877	cce_1533
A0878	cce_2758
A0881	cce_2936
A0882	cce_4221
A0883	cce_4222
A0884	cce_4693
A0889	cce_0811
A0890	cce_2358
A0891	cce_2357
A0908	cce_0315
A0921	cce_0202
A0923	cce_2221
A0924	cce_2222
A0925	cce_2223
A0926	cce_2224
A0928	cce_4743
A0941	cce_2207
A0950	cce_2061
A0953	cce_3591
A0955	cce_0219
A0957	cce_4518
A0958	cce_3324
A0964	cce_0666
A0976	cce_0210
A0984	cce_0841
A0986	cce_0843
A0988	cce_1367
A0999	cce_4480
A1003	cce_4053
A1006	cce_0404
A1008	cce_1290
A1009	cce_1289
A1022	cce_4627
A1023	cce_4118
A1024	cce_4117
A1025	cce_1710
A1026	cce_0223
A1026	cce_5286
A1027	cce_0224
A1028	cce_0225
A1029	cce_0226
A1033	cce_0801
A1038	cce_4043
A1039	cce_4042
A1041	cce_4040
A1042	cce_4039
A1043	cce_4038
A1044	cce_4037
A1046	cce_4034
A1048	cce_4032
A1049	cce_4031
A1050	cce_4030
A1051	cce_4029
A1052	cce_4028
A1053	cce_4027
A1054	cce_4025
A1055	cce_4024
A1056	cce_4023
A1057	cce_4022
A1058	cce_4021
A1059	cce_4020
A1060	cce_4019
A1061	cce_4018
A1062	cce_4017
A1064	cce_4015
A1065	cce_4013
A1066	cce_0623
A1071	cce_1595
A1085	cce_0877
A1090	cce_1057
A1094	cce_3244
A1096	cce_4328
A1098	cce_3401
A1100	cce_2570
A1105	cce_0401
A1126	cce_0735
A1130	cce_4314
A1132	cce_1202
A1146	cce_4440
A1150	cce_1266
A1159	cce_4417
A1160	cce_4600
A1162	cce_1977
A1163	cce_1976
A1164	cce_1975
A1166	cce_0476
A1172	cce_1401
A1192	cce_2117
A1203	cce_2605
A1214	cce_3663
A1216	cce_4258
A1228	cce_4329
A1235	cce_2949
A1246	cce_2134
A1250	cce_1605
A1254	cce_0123
A1258	cce_1599
A1267	cce_4512
A1269	cce_0103
A1274	cce_0294
A1275	cce_0293
A1278	cce_2120
A1280	cce_2255
A1281	cce_4151
A1294	cce_4305
A1301	cce_3974
A1302	cce_3976
A1303	cce_0804
A1311	cce_2791
A1312	cce_2792
A1313	cce_1222
A1314	cce_1214
A1316	cce_1174
A1332	cce_2879
A1344	cce_4658
A1347	cce_1526
A1348	cce_2305
A1350	cce_1354
A1352	cce_1357
A1353	cce_3504
A1356	cce_4008
A1362	cce_3266
A1364	cce_1139
A1370	cce_0847
A1393	cce_4325
A1394	cce_1758
A1401	cce_0600
A1402	cce_1455
A1406	cce_1084
A1414	cce_3822
A1420	cce_2923
A1427	cce_2059
A1442	cce_3252
A1443	cce_0953
A1459	cce_2536
A1465	cce_3260
A1494	cce_3972
A1497	cce_0258
A1498	cce_4398
A1531	cce_1865
A1532	cce_0890
A1545	cce_2883
A1546	cce_2882
A1549	cce_2609
A1554	cce_2253
A1558	cce_0405
A1559	cce_0659
A1561	cce_4757
A1565	cce_0284
A1583	cce_3708
A1584	cce_4735
A1585	cce_4219
A1589	cce_1747
A1607	cce_0912
A1609	cce_1032
A1610	cce_4378
A1630	cce_4432
A1636	cce_0282
A1642	cce_4146
A1646	cce_3879
A1650	cce_3359
A1656	cce_4460
A1658	cce_3420
A1667	cce_1210
A1672	cce_1722
A1676	cce_0460
A1683	cce_3280
A1689	cce_2630
A1691	cce_4354
A1694	cce_4237
A1703	cce_4346
A1714	cce_1822
A1715	cce_2361
A1730	cce_4473
A1734	cce_1241
A1741	cce_3103
A1753	cce_1659
A1756	cce_4545
A1759	cce_1837
A1762	cce_2887
A1763	cce_2888
A1782	cce_0594
A1784	cce_2756
A1796	cce_3164
A1798	cce_3166
A1805	cce_1692
A1806	cce_1693
A1811	cce_1004
A1823	cce_4123
A1825	cce_3366
A1827	cce_1223
A1828	cce_3201
A1829	cce_0314
A1838	cce_2016
A1846	cce_4591
A1863	cce_1614
A1864	cce_1190
A1865	cce_2248
A1890	cce_4140
A1893	cce_3256
A1905	cce_0963
A1909	cce_2958
A1910	cce_2959
A1919	cce_2615
A1935	cce_3754
A1936	cce_3755
A1959	cce_0705
A1961	cce_0989
A1962	cce_0990
A1968	cce_3716
A1973	cce_3522
A1984	cce_4479
A1985	cce_3290
A1989	cce_2713
A1990	cce_2325
A1992	cce_4412
A1997	cce_2257
A2000	cce_4299
A2041	cce_0396
A2043	cce_3487
A2044	cce_3838
A2045	cce_3488
A2048	cce_3490
A2049	cce_4520
A2060	cce_4087
A2063	cce_4090
A2064	cce_4091
A2066	cce_2771
A2069	cce_0835
A2070	cce_2627
A2083	cce_0217
A2091	cce_3156
A2093	cce_1850
A2102	cce_0064
A2120	cce_0154
A2125	cce_3396
A2127	cce_3275
A2131	cce_2359
A2147	cce_4200
A2154	cce_0753
A2179	cce_4577
A2180	cce_3150
A2186	cce_4475
A2192	cce_0654
A2195	cce_1125
A2198	cce_3100
A2199	cce_2485
A2203	cce_0829
A2206	cce_0172
A2208	cce_3261
A2233	cce_1789
A2256	cce_0199
A2264	cce_2342
A2266	cce_2981
A2267	cce_0389
A2275	cce_2975
A2297	cce_1895
A2311	cce_0624
A2325	cce_1606
A2327	cce_1690
A2328	cce_0927
A2339	cce_3422
A2340	cce_3423
A2348	cce_4608
A2354	cce_3617
A2363	cce_1653
A2367	cce_2412
A2372	cce_1688
A2393	cce_4353
A2396	cce_1014
A2398	cce_0957
A2401	cce_0400
A2404	cce_4666
A2405	cce_2237
A2406	cce_2236
A2416	cce_1317
A2424	cce_0825
A2425	cce_2170
A2430	cce_3951
A2443	cce_3933
A2444	cce_3935
A2456	cce_2992
A2466	cce_0077
A2468	cce_2282
A2474	cce_1569
A2476	cce_3146
A2479	cce_4267
A2487	cce_0232
A2488	cce_2038
A2489	cce_3719
A2505	cce_0902
A2513	cce_2075
A2516	cce_3224
A2517	cce_1382
A2527	cce_0263
A2529	cce_0309
A2530	cce_0940
A2533	cce_3633
A2536	cce_1674
A2537	cce_3372
A2541	cce_4717
A2547	cce_1176
A2549	cce_2298
A2555	cce_4376
A2558	cce_4208
A2559	cce_1583
A2560	cce_2454
A2561	cce_2591
A2565	cce_3233
A2569	cce_0663
A2584	cce_1284
A2589	cce_2568
A2591	cce_0797
A2614	cce_0897
A2620	cce_3964
A2623	cce_1900
A2625	cce_0805
A2633	cce_2076
A2653	cce_3816
A2665	cce_0995
A2675	cce_2108
A2693	cce_4424
A2697	cce_3612
A2704	cce_0628
A2706	cce_1946
A2714	cce_3740
A2726	cce_0921
A2727	cce_3516
A2748	cce_1764
A2749	cce_1763
A2756	cce_3178
A2769	cce_3702
A2770	cce_4227
A2771	cce_4228
A2774	cce_0036
A2779	cce_3394
A2782	cce_1645
A2797	cce_4478
A2806	cce_4370
A2812	cce_1377
A2814	cce_2482
A2816	cce_4391
A2826	cce_4638
A2827	cce_4637
A2832	cce_3232
A2851	cce_2391
A2852	cce_2610
A2853	cce_4760
A2854	cce_0998
A2858	cce_0061
A2873	cce_0509
G0055	cce_3887
G0059	cce_3891
G0060	cce_3892
G0076	cce_3410
G0127	cce_4852
G0128	cce_1501
G0134	cce_1522
G0144	cce_1512
G0145	cce_1511
G0148	cce_1508
G0149	cce_1507
G0150	cce_1506
G0151	cce_1503
G0152	cce_1345
G0164	cce_1601

## Sheet: Pathogens
Gene Deletions Lethal in S Aureus Model Only
Number of S Aureus genes	S Aureus Gene Loci			Number of M Tuberculosis genes	M Tuberculosis Gene Loci			S Aureus Normalized Growth	M Tuberculosis Normalized Growth	Growth Difference	S Aureus Reactions				M Tuberculosis Reactions
1	SA0134			0				0	1	1	PPM	PPM2
1	SA0113			0				0	1	1	ORNCD
1	SA1938			0				0	1	1	PYNP1
1	SA0547			0				0	1	1	MEVK1-4
1	SA1571			0				0	1	1	ALATA_D
1	SA0919			0				0	1	1	PRFGS
1	SA2471			0				0	1	1	ATPPRT
1	SA2468			0				0	1	1	IGPDH
1	SA2466			0				0	1	1	PRMICIi
1	SA1734			0				0	1	1	NNAM	PYRZAM
1	SA1652			0				0	1	1	UPPDC1	UPPDC2
1	SA1651			0				0	1	1	FCLT
1	SA1650			0				0	1	1	PPPGO
1	SA1487			0				0	1	1	DHFS	THFGLUS
1	SA1427			0				0	1	1	AHCYSNS	MTAN
1	SA1412			0				0	1	1	CPPPGO
1	SA1197			0				0	1	1	PPND
1	SA0439			0				0	1	1	ARGDC	LYSDC	ORNDC
1	SA0376			0				0	1	1	GMPS2
1	SA0344			0				0	1	1	METS	MHPGLUT
1	SA0345			0				0	1	1	HCYSMT	METS
1	SA2127			0				0	1	1	RPI
1	SA0347			0				0	1	1	SHSL1
1	SA0346			0				0	1	1	CYSTL
1	SA0179			0				0	1	1	ACOTA
1	SA2456			0				0	1	1	ADSK
1	SA2413			0				0	1	1	SULR
1	SA0506			0				0	1	1	SADT2
1	SA1203			0				0	1	1	PRAI
1	SA2406			0				0	1	1	BETALDHx	BETALDHy	GCALDD
1	SA2464			0				0	1	1	PRAMPC	PRATPP
1	SA0842			0				0	1	1	ACOATA	KAS1	KAS10-15
1	SA1439			0				0	1	1	CYTDK2	PNTK	URIK1-3
1	SA1558			0				0	1	1	CHORM	DDPA
1	SA0597			0				0	1	1	G3PCT	GMHEPAT	GMHEPK	TECA1S-4S
1	SA1199			1	Rv1609			0	1	1	ANS
1	SA1397			1	Rv3315			0	1	1	CYTD				CYTD
1	SA1165			1	Rv1295			0	1	1	THRS				THRS	4HTHRS
1	SA1166			1	Rv1296			0	1	1	HSK				HSK
1	SA0916			1	Rv3275			0	1	1	AIRC3
1	SA1461			1	Rv2584			0	1	1	ADPT	GUAPRT			ADPT
1	SA0917			1	Rv3276			0	1	1	AIRC2				AIRCr
1	SA1347			1	Rv2496			0	1	1	3(4)M2OB(P)LOXRD	OIVD1-3
1	SA1348			1	Rv2497			0	1	1	3(4)M2OB(P)LOXRD	OIVD1-3
1	SA1309			1	Rv1712			0	1	1	CYTK1	CYTK2	UMPK		CYTK1	CYTK2	UMPK
2	SA0668	SA1200		0				0	1	1	ANS
2	SA1271	SA1866		0				0	1	1	THRD_L
2	SA0100	SA1218		0				0	1	1	PIabc	PIt7
2	SA0100	SA1219		0				0	1	1	PIabc	PIt7
2	SA0100	SA1220		0				0	1	1	PIabc	PIt7
2	SA0100	SA1221		0				0	1	1	PIabc	PIt7
2	SA1313	SA2420		0				0	1	1	AKP1	ALKP	DNMPPA	DNTPPA
2	SA0545	SA2402		1	Rv0408			0	1	1	ACS	PTAr			PTAr
2	SA1533	SA2402		1	Rv0409			0	1	1	ACKr	ACS			ACKr
2	SA1859	SA2008		1	Rv3003			0	1	1	ACHBS	ACLS
2	SA1545	SA2318		1	Rv2996			0	1	1	PGCD	SERD_Lr
2	SA1545	SA2319		1	Rv2996			0	1	1	PGCD	SERD_Lr
2	SA0821	SA1735		1	Rv1659			0	1	1	ARGSL	PPA			ARGSL
2	SA0822	SA1735		1	Rv1658			0	1	1	ARGSSr	PPA			ARGSS
2	SA1735	SA2428		1	Rv1001			0	1	1	ARGDr	PPA			ARGDr
2	SA1101	SA1417		1	Rv2883			0	1	1	DCMPDA	URIDK2r			URIDK1
2	SA0821	SA1749		1	Rv1659			0	1	1	ARGSL	ASPTA			ARGSL
2	SA0822	SA1749		1	Rv1658			0	1	1	ARGSSr	ASPTA			ARGSS
2	SA1749	SA2428		1	Rv1001			0	1	1	ARGDr	ASPTA			ARGDr
2	SA0418	SA0471		2	Rv0848	Rv1077		0	1	1	CYSS				CYSTS
2	SA0545	SA1554		2	Rv0408	Rv3667		0	1	1	ACS	PTAr			ACS	PTAr	ACS2
2	SA1533	SA1554		2	Rv0409	Rv3667		0	1	1	ACKr	ACS			ACKr	ACS	ACS2
2	SA0679	SA2469		2	Rv1600	Rv3772		0	1	1	HSTPT	PHETA1	TYRTA
3	SA0150	SA0159	SA1913	0				0	1	1	UAG2E	UAG2EMA
3	SA0223	SA0342	SA0534	0				0	1	1	ACACT1r-7r
3	SA1013	SA1046	SA2425	0				0	1	1	CBMK	CBPS
Gene Deletions Lethal in M Tuberculosis Model Only
Number of S Aureus genes	S Aureus Gene Loci			Number of M Tuberculosis genes	M Tuberculosis Gene Loci			S Aureus Normalized Growth	M Tuberculosis Normalized Growth	Growth Difference	S Aureus Reactions				M Tuberculosis Reactions
0				1	Rv0391			1	0	1					SHSL4r	SHSL1r
0				1	Rv0436			1	0	1					PSSA160	PSSA180
0				1	Rv0437			1	0	1					PSD160	PSD180
0				1	Rv0570			1	0	1					RNDR1	RNDR4
0				1	Rv0618			1	0	1					GALT
0				1	Rv0619			1	0	1					GALT
0				1	Rv0620			1	0	1					GALKr
0				1	Rv0855			1	0	1					MME
0				1	Rv0884			1	0	1					PSERT	OHPBAT
0				1	Rv1285			1	0	1					ADSK	SADT2	SADT
0				1	Rv1286			1	0	1					ADSK	SADT2	SADT
0				1	Rv1323			1	0	1					ACACT1r	FAO1-3	FAO10-11
0				1	Rv1350			1	0	1					FAS100+
0				1	Rv1484			1	0	1					FAS100+
0				1	Rv1492			1	0	1					MMM2r
0				1	Rv1493			1	0	1					MMM2r
0				1	Rv1601			1	0	1					IGPDH
0				1	Rv1603			1	0	1					PRMICIi	PRAIi
0				1	Rv1606			1	0	1					PRAMPC
0				1	Rv1655			1	0	1					ACOTA
0				1	Rv1878			1	0	1					GLNS	GLNSP1-3
0				1	Rv1885			1	0	1					CHORM
0				1	Rv1981			1	0	1					RNDR1	RNDR4
0				1	Rv2006			1	0	1					TRE6PP
0				1	Rv2121			1	0	1					ATPPRT
0				1	Rv2122			1	0	1					PRATPP
0				1	Rv2124			1	0	1					METS
0				1	Rv2136			1	0	1					DCPDP	UDCPDP
0				1	Rv2163			1	0	1					PPTGS	PPTGS_TB1	PPTGS_TB2
0				1	Rv2178			1	0	1					DDPA
0				1	Rv2201			1	0	1					ASNS1
0				1	Rv2222			1	0	1					GLNS	GLNSP1-3
0				1	Rv2378			1	0	1					MCBTS	MCBTS2-3
0				1	Rv2379			1	0	1					MCBTS	MCBTS2-3
0				1	Rv2380			1	0	1					MCBTS	MCBTS2-3
0				1	Rv2381			1	0	1					MCBTS	MCBTS2-3
0				1	Rv2383			1	0	1					MCBTS	MCBTS2-3
0				1	Rv2384			1	0	1					MCBTS	MCBTS2-3
0				1	Rv2392			1	0	1					PAPR
0				1	Rv2465			1	0	1					RPI
0				1	Rv2524			1	0	1					FAS100+
0				1	Rv2537			1	0	1					DHQD
0				1	Rv2611			1	0	1					MANAT1	MANAT2
0				1	Rv2860			1	0	1					GLNS	GLNSP1-3
0				1	Rv2928			1	0	1					PREPHACPH	PREPPACPH
0				1	Rv2940			1	0	1					FASm220+
0				1	Rv2947			1	0	1					FAS100+
0				1	Rv2949			1	0	1					CHRPL
0				1	Rv3264			1	0	1					MAN1PT	MAN1PT2
0				1	Rv3340			1	0	1					CYSTL
0				1	Rv3372			1	0	1					TRE6PP
0				1	Rv3393			1	0	1					INSH
0				1	Rv3754			1	0	1					PPND
1	SA1048			1	Rv0382			1	0	1					ALAR
1	SA1334			1	Rv0500			1	0	1					GAPD
1	SA1232			1	Rv1293			1	0	1		CTPS1			CTPS1	CTPS2
1	SA1043			1	Rv1380			1	0	1					OCBT
1	SA1044			1	Rv1381			1	0	1					IPPS
1	SA1045			1	Rv1383			1	0	1		ASPCT			ASPCT
1	SA1047			1	Rv1385			1	0	1		DHORTS			DHORTS
1	SA2427			1	Rv1656			1	0	1		OMPDC			OMPDC
1	SA1929			1	Rv1699			1	0	1		CTPS1			CTPS1	CTPS2
1	SA2375			1	Rv2139			1	0	1		CBPS			CBPS
1	SA1073			1	Rv2382			1	0	1		P5CR			P5CR	P5CRx
1	SA1874			1	Rv3423			1	0	1					DAPDC
1	SA1862			1	Rv3710			1	0	1		ORPT			ORPT
0				2	Rv0337	Rv3565		1	0	1					ASPTA
0				2	Rv0505	Rv3042		1	0	1					PSP_L
0				2	Rv1529	Rv3826		1	0	1					FACOAL140+
0				2	Rv1739	Rv2397		1	0	1					SULabc	TSULabc
0				2	Rv1739	Rv2398		1	0	1					SULabc	TSULabc
0				2	Rv1739	Rv2399		1	0	1					SULabc	TSULabc
0				2	Rv1739	Rv2400		1	0	1					SULabc	TSULabc
0				2	Rv2321	Rv2439		1	0	1					ORNTA	GLU5K
0				2	Rv2321	Rv2427		1	0	1					ORNTA	G5SD	G5SD2
0				2	Rv2322	Rv2439		1	0	1					ORNTA	GLU5K
0				2	Rv2322	Rv2427		1	0	1					ORNTA	G5SD	G5SD2
0				2	Rv3273	Rv3588		1	0	1					HCO3E	H2CO3D
1	SA1545			2	Rv0728	Rv2996		1	0	1		PGCD			PGCD
1	SA0131			2	Rv3307	Rv3624		1	0	1					FBA	GLC/MALT/MALTH/TRE/XYLabc
0				3	Rv0501	Rv0536	Rv3634	1	0	1					UDPG4E
0				3	Rv0545	Rv0820	Rv0936	1	0	1					PIabc	PIt
0				3	Rv0820	Rv0936	Rv2281	1	0	1					PIabc	PIt
1	SA0471			3	Rv0848	Rv1336	Rv2334	1	0	1					CYSS

## Sheet: PathogenOrthologs
SEED				OrthoMCL				Double Reciprocal
S. aureus Locus	S. aureus Reactions	M. tuberculosis Locus	M. tuberculosis Reactions	S. aureus Locus	S. aureus Reactions	M. tuberculosis Locus	M. tuberculosis Reactions	S. aureus Locus	S. aureus Reactions	M. tuberculosis Locus	M. tuberculosis Reactions
SA0486	GLUTRS	Rv2992	ALATRS	SA0123	AGMHE UDPG4E	Rv3784	TDPGDH	SA0232	LDH_L	Rv1240	MDH		False Positive. No reactions agree.
SA0760	GCCb	Rv1826	GLYCL	SA0344	METS MHPGLUT	Rv1133	MHPGLUT	SA0239	SBTD_Dr	Rv1895	ALDD1 MDFDH		True Ortholog. Some reactions agree.
SA1059	METTRS	Rv1406	FMETTRS	SA0486	GLUTRS	Rv2992	ALATRS	SA0307	AMANAPEr	Rv1872	L_LACD2 L_LACD3		True Ortholog. All reactions agree.
SA1073	MCOATA	Rv2382	MCBTS MCBTS2 MCBTS3	SA0508	GLYAT	Rv0032	AOXSr	SA0430	GLUSx	Rv3859	GLUSy
SA1101	URIDK2r	Rv2883	URIDK1	SA0531	ACNAMt2	Rv1200	SKMt2	SA0431	GLUSx	Rv3858	GLUSy
SA1103	UDPDPS	Rv1086	GRTT	SA0562	ALCD2x	Rv3045	ALDD1	SA0433	TRE6PH	Rv2471	MALT
SA1131	OOR2r	Rv2455	FRDOr	SA0581	NAt3	Rv3157	NADH10 NADH2r NADH5 NADH9	SA0486	GLUTRS	Rv2992	ALATRS
SA1132	OOR2r	Rv2454	FRDOr	SA0638	UDCPKr	Rv2136	DCPDP UDCPDP	SA0508	GLYAT	Rv0032	AOXSr
SA1346	OIVD1 OIVD2 OIVD3	Rv2495	PDHbr	SA0668	ANS	Rv0013	ADCS	SA0527	G6PDA	Rv1445	PGL
SA1347	3M2OBLOXRD 3M2OPLOXRD 4M2OPLOXRD OIVD1 OIVD2 OIVD3	Rv2496	PDHa	SA0760	GCCb	Rv1826	GLYCL	SA0562	ALCD2x	Rv3045	ALDD1
SA1348	3M2OBLOXRD 3M2OPLOXRD 4M2OPLOXRD OIVD1 OIVD2 OIVD3	Rv2497	PDHa	SA0793	TECA2S	Rv2380	MCBTS MCBTS2 MCBTS3	SA0654	FRUK	Rv2029	PFK
SA1519	ALAabc GLYabc SERabc	Rv1704	DALAt2r DSERt2r GLYt2r SERt2r	SA0902	NALN6	Rv3565	ASPTA	SA0668	ANS	Rv0013	ADCS
SA2467	IG3PS	Rv1602	GLUPRT	SA0911	CYTBD	Rv2193	CYO1b	SA0760	GCCb	Rv1826	GLYCL
SA0036	GPDDA1 GPDDA2 GPDDA3 GPDDA4 GPDDA5	Rv0317	GPDDA2	SA0912	CYTBD	Rv3043	CYO1b	SA0810		Rv3158	NADH10 NADH2r NADH5 NADH9
SA0123	AGMHE UDPG4E	Rv3634	UDPG4E	SA0926	PRAGS	Rv0809	PRAIS	SA0837	IPPS	Rv3534	HOPNTAL
SA0131	DURIPP PUNP1 PUNP2	Rv3307	PUNP1 PUNP2 PUNP3 PUNP4 PUNP5 PUNP6 PUNP7	SA0950	SPMDabc	Rv2397	SULabc TSULabc	SA0902	NALN6	Rv3565	ASPTA
SA0209	GLYC3Pabc MALTabc	Rv1237	GLCabc MALTHPabc MALTabc RIBabc TREabc XYLabc	SA0965	HEMEOS	Rv1451	CYO1b	SA0911	CYTBD	Rv2193	CYO1b
SA0258	DRBK RBK	Rv2436	RBK	SA0995	SUCD1 SUCD4	Rv3318	FRD2 FRD3 SUCD1i	SA0912	CYTBD	Rv3043	CYO1b
SA0344	METS MHPGLUT	Rv1133	MHPGLUT	SA0996	SUCD1 SUCD4	Rv1553	FRD FRD5	SA0913	CYTBD	Rv2200	CYO1b
SA0418	CYSS	Rv1077	CYSTS	SA1048	ORPT	Rv1385	OMPDC	SA0950	SPMDabc	Rv2397	SULabc TSULabc
SA0419	SHSL4r	Rv1079	SHSL1r SHSL4r	SA1059	METTRS	Rv1406	FMETTRS	SA0965	HEMEOS	Rv1451	CYO1b
SA0430	GLUSx	Rv3859	GLUSy	SA1103	UDPDPS	Rv1086	GRTT	SA0996	SUCD1 SUCD4	Rv1553	FRD FRD5
SA0431	GLUSx	Rv3858	GLUSy	SA1131	OOR2r	Rv2455	FRDOr	SA1059	METTRS	Rv1406	FMETTRS
SA0472	DHPS2	Rv3608	DHPS2 FOLD3	SA1132	OOR2r	Rv2454	FRDOr	SA1131	OOR2r	Rv2455	FRDOr
SA0473	DHNPA2	Rv3607	DHNPA DHNPA2	SA1172	GMPR	Rv1843	IMPD	SA1132	OOR2r	Rv2454	FRDOr
SA0474	HPPK2	Rv3606	HPPK	SA1245	AKGDa	Rv1248	OXGDC	SA1245	AKGDa	Rv1248	OXGDC
SA0638	UDCPKr	Rv2136	DCPDP UDCPDP	SA1272	ALAD_L	Rv0157	NADTRHD	SA1291	GLCS1	Rv0486	IACGAMS
SA0679	HSTPT PHETA1 TYRTA	Rv3772	HSTPT	SA1298	DHQS	Rv3227	PSCVT	SA1303	URFGTT	Rv0558	AMMQT8
SA0686	RNDR1 RNDR2 RNDR3 RNDR4	Rv3051	RNDR2 RNDR3	SA1303	URFGTT	Rv0558	AMMQT8	SA1338	MALT	Rv0126	MTI
SA0687	RNDR1 RNDR2 RNDR3 RNDR4	Rv3048	RNDR2 RNDR3	SA1338	MALT	Rv0126	MTI	SA1346	OIVD1 OIVD2 OIVD3	Rv2215	AKGDb PDH
SA0894	DHNAOT	Rv0534	DHNAOT DHNAOT2	SA1347	3M2OBLOXRD 3M2OPLOXRD 4M2OPLOXRD OIVD1 OIVD2 OIVD3	Rv2496	PDHa	SA1357	ACCOAC	Rv2501	PPCOAC
SA0896	SHCHCS2	Rv0555	OXGDC2 SHCHCS SHCHCS2	SA1348	3M2OBLOXRD 3M2OPLOXRD 4M2OPLOXRD OIVD1 OIVD2 OIVD3	Rv2497	PDHa	SA1519	ALAabc GLYabc SERabc	Rv1704	DALAt2r DSERt2r GLYt2r SERt2r
SA0915	FTHFL MTHFD	Rv3356	MTHFC MTHFD MTHFD2	SA1357	ACCOAC	Rv2501	PPCOAC	SA1571	ALATA_D	Rv0812	ADCL
SA0916	AIRC3	Rv3275	AIRCr	SA1505	LYSabc LYSt2r	Rv2127	ASNt2r	SA1734	NNAM PYRZAM	Rv2043	NNAM
SA0917	AIRC2	Rv3276	AIRCr	SA1517	ICDHyr	Rv2995	IPMD	SA1938	PYNP1	Rv3314	TMDPP
SA0922	ASNS1 GLUPRT	Rv0808	GLUPRT	SA1519	ALAabc GLYabc SERabc	Rv1704	DALAt2r DSERt2r GLYt2r SERt2r	SA1965	PGAMT PGMT	Rv3441	ACGAMPM PMANM
SA0937	CYTBD	Rv1623	CYTBD CYTBD2	SA1895	HETZK	Rv0414	TMPPP	SA1996	GAL6PI	Rv2465	RPI
SA0938	CYTBD	Rv1622	CYTBD CYTBD2	SA1938	PYNP1	Rv3314	TMDPP	SA2073	MOBDabc	Rv2399	SULabc TSULabc
SA0965	HEMEOS	Rv1451	CYO1b	SA1965	PGAMT PGMT	Rv3441	ACGAMPM PMANM	SA2260	KAS16	Rv1928	DGC3D
SA0995	SUCD1 SUCD4	Rv1552	FRD FRD5	SA1996	GAL6PI	Rv2465	RPI	SA2311	FLVR FLVRx	Rv0306	CYRDAR
SA0996	SUCD1 SUCD4	Rv0247	FRD2 FRD3 SUCD1i	SA2073	MOBDabc	Rv2399	SULabc TSULabc	SA2467	IG3PS	Rv1602	GLUPRT
SA1025	PAPPT3	Rv2156	PAPPT1 PAPPT2 PAPPT3 PGPPT3	SA2098	GLYD	Rv0728	PGCD	SA0036	GPDDA1 GPDDA2 GPDDA3 GPDDA4 GPDDA5	Rv0317	GPDDA2
SA1026	UAMAGS	Rv2155	UAMAGS UGMAGS	SA2172	GLUt2 GLUt2r	Rv2443	FUMt2r MALt2r SUCCt2r	SA0123	AGMHE UDPG4E	Rv3634	UDPG4E
SA1054	PPCDC PPNCL2	Rv1391	PPCDC PPNCL PPNCL2 PPNCL3	SA2188	NTRIRx NTRIRy	Rv0252	NTRIR2x NTRIRx NTRIRy	SA0206	GLYC3Pabc MALTabc	Rv1238	GLCabc MALTHPabc MALTabc RIBabc TREabc XYLabc
SA1150	GLNS	Rv2220	GLNS GLNSP1 GLNSP2 GLNSP3	SA2466	PRMICIi	Rv1603	PRAIi PRMICIi	SA0209	GLYC3Pabc MALTabc	Rv1237	GLCabc MALTHPabc MALTabc RIBabc TREabc XYLabc
SA1164	HSDy	Rv1294	HSDx HSDy	SA2467	IG3PS	Rv1602	GLUPRT	SA0258	DRBK RBK	Rv2436	RBK
SA1165	THRS	Rv1295	4HTHRS THRS	SA0036	GPDDA1 GPDDA2 GPDDA3 GPDDA4 GPDDA5	Rv0317	GPDDA2	SA0342	ACACT1r ACACT2r	Rv1323	ACACT1r FAO1 FAO10 FAO11 FAO2 FAO3
SA1204	TRPS1	Rv1612	TRPS1 TRPS2 TRPS3	SA0206	GLYC3Pabc MALTabc	Rv1238	GLCabc MALTHPabc MALTabc RIBabc TREabc XYLabc	SA0344	METS MHPGLUT	Rv1133	MHPGLUT
SA1205	TRPS1	Rv1613	TRPS1 TRPS2 TRPS3	SA0209	GLYC3Pabc MALTabc	Rv1237	GLCabc MALTHPabc MALTabc RIBabc TREabc XYLabc	SA0345	HCYSMT METS	Rv2124	METS
SA1251	UAGPT3	Rv2153	UAGPT1 UAGPT2 UAGPT3 UGGPT3	SA0258	DRBK RBK	Rv2436	RBK	SA0419	SHSL4r	Rv1079	SHSL1r SHSL4r
SA1259	DHFR	Rv2763	DHFR FOLR2	SA0347	SHSL1	Rv1079	SHSL1r SHSL4r	SA0439	ARGDC LYSDC ORNDC	Rv2531	ARGDC PHYCBOXL
SA1303	URFGTT	Rv0558	AMMQT8	SA0419	SHSL4r	Rv0391	SHSL1r SHSL4r	SA0472	DHPS2	Rv3608	DHPS2 FOLD3
SA1334	P5CR	Rv0500	P5CR P5CRx	SA0430	GLUSx	Rv3859	GLUSy	SA0473	DHNPA2	Rv3607	DHNPA DHNPA2
SA1367	GCCb	Rv2211	FOMETR GCC2 GCCb	SA0431	GLUSx	Rv3858	GLUSy	SA0474	HPPK2	Rv3606	HPPK
SA1422	NNATr	Rv2421	NNAT	SA0439	ARGDC LYSDC ORNDC	Rv2531	ARGDC PHYCBOXL	SA0638	UDCPKr	Rv2136	DCPDP UDCPDP
SA1460	GTPDPK	Rv2583	GTPDPK GTPH1	SA0472	DHPS2	Rv3608	DHPS2 FOLD3	SA0679	HSTPT PHETA1 TYRTA	Rv3772	HSTPT
SA1461	ADPT GUAPRT	Rv2584	ADPT	SA0473	DHNPA2	Rv3607	DHNPA DHNPA2	SA0686	RNDR1 RNDR2 RNDR3 RNDR4	Rv3051	RNDR2 RNDR3
SA1554	ACS	Rv3667	ACS ACS2	SA0474	HPPK2	Rv3606	HPPK	SA0687	RNDR1 RNDR2 RNDR3 RNDR4	Rv1981	RNDR1 RNDR4
SA1561	UAMAS	Rv2152	UAMAS UGMAS	SA0585	NAt3_15 NAt3_2	Rv2287	NAt3_1	SA0813	NADH10 NADH5 NADH6 NADH7 NADH8 NADH9 NAt3	Rv3156	NADH10 NADH2r NADH5 NADH9
SA1586	APRAUR PMDPHT RBFSb	Rv1416	RBFSa RBFSb	SA0679	HSTPT PHETA1 TYRTA	Rv3772	HSTPT	SA0820	GPDDA1 GPDDA2 GPDDA3 GPDDA4 GPDDA5	Rv3842	GPDDA2
SA1587	DB4PS GTPCII	Rv1940	GTPCII	SA0686	RNDR1 RNDR2 RNDR3 RNDR4	Rv3051	RNDR2 RNDR3	SA0876	UAAGDS	Rv2158	UAAGDS UGAGDS
SA1588	APRAUR PMDPHT RBFSa	Rv1412	RBFSa RBFSb	SA0687	RNDR1 RNDR2 RNDR3 RNDR4	Rv3048	RNDR2 RNDR3	SA0894	DHNAOT	Rv0534	DHNAOT DHNAOT2
SA1589	DHPPDA	Rv1409	DHPPDA DHPPDA2	SA0813	NADH10 NADH5 NADH6 NADH7 NADH8 NADH9 NAt3	Rv3156	NADH10 NADH2r NADH5 NADH9	SA0896	SHCHCS2	Rv0555	OXGDC2 SHCHCS SHCHCS2
SA1724	ADSL1 ADSL2r	Rv0777	ADSL1r ADSL2r	SA0876	UAAGDS	Rv2158	UAAGDS UGAGDS	SA0915	FTHFL MTHFD	Rv3356	MTHFC MTHFD MTHFD2
SA1734	NNAM PYRZAM	Rv2043	NNAM	SA0894	DHNAOT	Rv0534	DHNAOT DHNAOT2	SA0916	AIRC3	Rv3275	AIRCr
SA1858	DHAD1 DHAD2	Rv0189	DHAD1	SA0896	SHCHCS2	Rv0555	OXGDC2 SHCHCS SHCHCS2	SA0917	AIRC2	Rv3276	AIRCr
SA1859	ACHBS ACLS	Rv3003	ACLS	SA0915	FTHFL MTHFD	Rv3356	MTHFC MTHFD MTHFD2	SA0922	ASNS1 GLUPRT	Rv0808	GLUPRT
SA1860	ACHBS ACLS	Rv3002	ACLS	SA0916	AIRC3	Rv3275	AIRCr	SA0937	CYTBD	Rv1623	CYTBD CYTBD2
SA1863	IPMD OMCDC	Rv2995	IPMD	SA0917	AIRC2	Rv3276	AIRCr	SA0944	PDH	Rv2496	PDHa
SA1886	UGMDDS	Rv2157	UGLDDS1 UGLDDS2 UGMDDS UGMDDS2	SA0922	ASNS1 GLUPRT	Rv0808	GLUPRT	SA0945	PDH	Rv2495	PDHbr
SA1896	PMPK	Rv0422	HMPK1 HMPK2 HMPK3 HMPK4 PMPK	SA0937	CYTBD	Rv1623	CYTBD CYTBD2	SA0946	GCCc PDH PDHcr	Rv0462	PDH PDHa PDHc
SA1904	ATPS4r	Rv1311	ATPS1 ATPS4r	SA0946	GCCc PDH PDHcr	Rv0462	PDH PDHa PDHc	SA0994	SUCD1 SUCD4	Rv3316	FRD2 FRD3 SUCD1i
SA1905	ATPS4r	Rv1310	ATPS1 ATPS4r	SA1025	PAPPT3	Rv2156	PAPPT1 PAPPT2 PAPPT3 PGPPT3	SA0995	SUCD1 SUCD4	Rv3318	FRD2 FRD3 SUCD1i
SA1906	ATPS4r	Rv1309	ATPS1 ATPS4r	SA1026	UAMAGS	Rv2155	UAMAGS UGMAGS	SA1025	PAPPT3	Rv2156	PAPPT1 PAPPT2 PAPPT3 PGPPT3
SA1907	ATPS4r	Rv1308	ATPS1 ATPS4r	SA1054	PPCDC PPNCL2	Rv1391	PPCDC PPNCL PPNCL2 PPNCL3	SA1026	UAMAGS	Rv2155	UAMAGS UGMAGS
SA1908	ATPS4r	Rv1307	ATPS1 ATPS4r	SA1101	URIDK2r	Rv2883	URIDK1	SA1054	PPCDC PPNCL2	Rv1391	PPCDC PPNCL PPNCL2 PPNCL3
SA1909	ATPS4r	Rv1306	ATPS1 ATPS4r	SA1142	G3PD5 G3PD6 G3PD7	Rv2249	G3PD1	SA1101	URIDK2r	Rv2883	URIDK1
SA1910	ATPS4r	Rv1305	ATPS1 ATPS4r	SA1150	GLNS	Rv2222	GLNS GLNSP1 GLNSP2 GLNSP3	SA1103	UDPDPS	Rv2361	UDPDPS UDPDPS2
SA1911	ATPS4r	Rv1304	ATPS1 ATPS4r	SA1164	HSDy	Rv1294	HSDx HSDy	SA1142	G3PD5 G3PD6 G3PD7	Rv3302	G3PD1
SA1929	CTPS1	Rv1699	CTPS1 CTPS2	SA1165	THRS	Rv1295	4HTHRS THRS	SA1150	GLNS	Rv2222	GLNS GLNSP1 GLNSP2 GLNSP3
SA2027	ADK1 ADKd	Rv0733	ADK1 ADK2 ADK3 ADK4	SA1204	TRPS1	Rv1612	TRPS1 TRPS2 TRPS3	SA1164	HSDy	Rv1294	HSDx HSDy
SA2176	NO3t7	Rv1737	NARK NO3t7	SA1205	TRPS1	Rv1613	TRPS1 TRPS2 TRPS3	SA1165	THRS	Rv1295	4HTHRS THRS
SA2187	NTRIRx NTRIRy	Rv0253	NTRIR2x NTRIRx NTRIRy	SA1244	AKGDb	Rv2215	AKGDb PDH	SA1204	TRPS1	Rv1612	TRPS1 TRPS2 TRPS3
SA2188	NTRIRx NTRIRy	Rv0252	NTRIR2x NTRIRx NTRIRy	SA1251	UAGPT3	Rv2153	UAGPT1 UAGPT2 UAGPT3 UGGPT3	SA1205	TRPS1	Rv1613	TRPS1 TRPS2 TRPS3
SA2213	BTS3r	Rv1589	BTS2 BTS3r	SA1259	DHFR	Rv2763	DHFR FOLR2	SA1251	UAGPT3	Rv2153	UAGPT1 UAGPT2 UAGPT3 UGGPT3
SA2232	DPR	Rv2573	5DGLCNR DPR	SA1306	G3PD2	Rv0564	G3PD1	SA1259	DHFR	Rv2763	DHFR FOLR2
SA2288	GALUi GLGC	Rv0993	GALUi	SA1334	P5CR	Rv0500	P5CR P5CRx	SA1306	G3PD2	Rv2982	G3PD1
SA2375	DHORD5	Rv2139	DHORD2 DHORD3 DHORD5	SA1352	DMATT GRTT	Rv3398	DMATT	SA1334	P5CR	Rv0500	P5CR P5CRx
SA2469	HSTPT PHETA1 TYRTA	Rv1600	HSTPT	SA1367	GCCb	Rv2211	FOMETR GCC2 GCCb	SA1367	GCCb	Rv2211	FOMETR GCC2 GCCb
SA0011	HSERTA	Rv3341	HSERTA	SA1460	GTPDPK	Rv2583	GTPDPK GTPH1	SA1460	GTPDPK	Rv2583	GTPDPK GTPH1
SA0016	ADSS	Rv0357	ADSS	SA1461	ADPT GUAPRT	Rv2584	ADPT	SA1461	ADPT GUAPRT	Rv2584	ADPT
SA0068	Kabc	Rv1029	Kabc	SA1493	UPP3S	Rv0511	HCYSMT UPP3S	SA1493	UPP3S	Rv0511	HCYSMT UPP3S
SA0162	ALDD2x	Rv3293	ALDD2x	SA1542	GPDDA1 GPDDA2 GPDDA3 GPDDA4 GPDDA5	Rv3842	GPDDA2	SA1554	ACS	Rv3667	ACS ACS2
SA0176	ACGK	Rv1654	ACGK	SA1554	ACS	Rv3667	ACS ACS2	SA1561	UAMAS	Rv2152	UAMAS UGMAS
SA0177	ACGS ORNTAC	Rv1653	ACGS ORNTAC	SA1561	UAMAS	Rv2152	UAMAS UGMAS	SA1586	APRAUR PMDPHT RBFSb	Rv1416	RBFSa RBFSb
SA0178	AGPR	Rv1652	AGPR	SA1586	APRAUR PMDPHT RBFSb	Rv1416	RBFSa RBFSb	SA1587	DB4PS GTPCII	Rv1415	GTPCII
SA0182	INDPYRD	Rv0853	INDPYRD	SA1587	DB4PS GTPCII	Rv1415	GTPCII	SA1588	APRAUR PMDPHT RBFSa	Rv1412	RBFSa RBFSb
SA0375	IMPD	Rv3411	IMPD	SA1588	APRAUR PMDPHT RBFSa	Rv1412	RBFSa RBFSb	SA1589	DHPPDA	Rv1409	DHPPDA DHPPDA2
SA0440	DTMPK	Rv3247	DTMPK	SA1589	DHPPDA	Rv1409	DHPPDA DHPPDA2	SA1728	NADS1	Rv2438	NADS2
SA0453	CDPMEK	Rv1011	CDPMEK	SA1734	NNAM PYRZAM	Rv2043	NNAM	SA1858	DHAD1 DHAD2	Rv0189	DHAD1
SA0457	G1PACT UAGDP	Rv1018	G1PACT UAGDP	SA1858	DHAD1 DHAD2	Rv0189	DHAD1	SA1859	ACHBS ACLS	Rv3003	ACLS
SA0458	PRPPS	Rv1017	PRPPS	SA1859	ACHBS ACLS	Rv3003	ACLS	SA1860	ACHBS ACLS	Rv3002	ACLS
SA0468	HXPRT	Rv3624	HXPRT	SA1860	ACHBS ACLS	Rv3002	ACLS	SA1863	IPMD OMCDC	Rv2995	IPMD
SA0471	CYSS	Rv0848	CYSS	SA1886	UGMDDS	Rv2157	UGLDDS1 UGLDDS2 UGMDDS UGMDDS2	SA1886	UGMDDS	Rv2157	UGLDDS1 UGLDDS2 UGMDDS UGMDDS2
SA0487	SERAT	Rv2335	SERAT	SA1896	PMPK	Rv0422	HMPK1 HMPK2 HMPK3 HMPK4 PMPK	SA1896	PMPK	Rv0422	HMPK1 HMPK2 HMPK3 HMPK4 PMPK
SA0512	ILETA LEUTA VALTA	Rv2210	ILETA LEUTA VALTA	SA1904	ATPS4r	Rv1311	ATPS1 ATPS4r	SA1904	ATPS4r	Rv1311	ATPS1 ATPS4r
SA0545	PTAr	Rv0408	PTAr	SA1905	ATPS4r	Rv1310	ATPS1 ATPS4r	SA1905	ATPS4r	Rv1310	ATPS1 ATPS4r
SA0656	AGDC_r	Rv3332	AGDC	SA1906	ATPS4r	Rv1309	ATPS1 ATPS4r	SA1906	ATPS4r	Rv1309	ATPS1 ATPS4r
SA0669	ADCS	Rv1005	ADCS	SA1907	ATPS4r	Rv1308	ATPS1 ATPS4r	SA1907	ATPS4r	Rv1308	ATPS1 ATPS4r
SA0670	ADCL	Rv0812	ADCL	SA1909	ATPS4r	Rv1307	ATPS1 ATPS4r	SA1909	ATPS4r	Rv1307	ATPS1 ATPS4r
SA0693	UAPGR	Rv0482	UAPGR	SA1910	ATPS4r	Rv1305	ATPS1 ATPS4r	SA1910	ATPS4r	Rv1305	ATPS1 ATPS4r
SA0697	GLYCK	Rv2205	GLYCK	SA1911	ATPS4r	Rv1304	ATPS1 ATPS4r	SA1911	ATPS4r	Rv1304	ATPS1 ATPS4r
SA0719	TRDR	Rv3913	TRDR	SA1929	CTPS1	Rv1699	CTPS1 CTPS2	SA1929	CTPS1	Rv1699	CTPS1 CTPS2
SA0727	GAPD	Rv1436	GAPD	SA1995	PFK_2	Rv2029	PFK	SA2027	ADK1 ADKd	Rv0733	ADK1 ADK2 ADK3 ADK4
SA0728	PGK	Rv1437	PGK	SA2027	ADK1 ADKd	Rv0733	ADK1 ADK2 ADK3 ADK4	SA2186	UPP3MT	Rv2847	SHCHD2 SHCHD3 SHCHF SHCHF2 UPP3MT
SA0729	TPI	Rv1438	TPI	SA2176	NO3t7	Rv0267	NARK	SA2188	NTRIRx NTRIRy	Rv0252	NTRIR2x NTRIRx NTRIRy
SA0821	ARGSL	Rv1659	ARGSL	SA2186	UPP3MT	Rv2847	SHCHD2 SHCHD3 SHCHF SHCHF2 UPP3MT	SA2213	BTS3r	Rv1589	BTS2 BTS3r
SA0822	ARGSSr	Rv1658	ARGSS	SA2213	BTS3r	Rv1589	BTS2 BTS3r	SA2288	GALUi GLGC	Rv0993	GALUi
SA0823	PGI	Rv0946	PGI	SA2288	GALUi GLGC	Rv0993	GALUi	SA2318	SERD_Lr	Rv0069	SERD_D SERD_L
SA0843	KAS1 KAS10 KAS11 KAS12 KAS13 KAS14 KAS15 KAS16 KAS17 KAS19SA KAS2 KAS20SA KAS3 KAS4 KAS5 KAS6 KAS7 KAS8 KAS9 MACPD	Rv2246	MYCSacp50 MYCSacp56 MYCSacp58	SA2318	SERD_Lr	Rv0069	SERD_D SERD_L	SA2375	DHORD5	Rv2139	DHORD2 DHORD3 DHORD5
SA0865	NADK	Rv1695	NADK	SA2375	DHORD5	Rv2139	DHORD2 DHORD3 DHORD5	SA2393	DPR	Rv2573	5DGLCNR DPR
SA0898	NPHSr	Rv0548	NPHS	SA2393	DPR	Rv2573	5DGLCNR DPR	SA2464	PRAMPC PRATPP	Rv1606	PRAMPC
SA0918	PRASCS	Rv0780	PRASCS	SA2464	PRAMPC PRATPP	Rv1606	PRAMPC	SA2466	PRMICIi	Rv1603	PRAIi PRMICIi
SA0920	PRFGS	Rv0788	PRFGS	SA0011	HSERTA	Rv3341	HSERTA	SA0011	HSERTA	Rv3341	HSERTA
SA0921	PRFGS	Rv0803	PRFGS	SA0016	ADSS	Rv0357	ADSS	SA0016	ADSS	Rv0357	ADSS
SA0923	PRAIS	Rv0809	PRAIS	SA0068	Kabc	Rv1029	Kabc	SA0068	Kabc	Rv1029	Kabc
SA0924	GARFT	Rv0956	GARFT	SA0070	Kabc	Rv1030	Kabc	SA0070	Kabc	Rv1030	Kabc
SA0925	AICART IMPC	Rv0957	AICART IMPC	SA0128	SPODM	Rv3846	SPODM	SA0128	SPODM	Rv3846	SPODM
SA0926	PRAGS	Rv0772	PRAGSr	SA0176	ACGK	Rv1654	ACGK	SA0133	DRPA	Rv0478	DRPA
SA0958	MI1PP	Rv2701	MI1PP	SA0177	ACGS ORNTAC	Rv1653	ACGS ORNTAC	SA0176	ACGK	Rv1654	ACGK
SA0963	PC	Rv2967	PC	SA0178	AGPR	Rv1652	AGPR	SA0177	ACGS ORNTAC	Rv1653	ACGS ORNTAC
SA0973	PTPATi	Rv2965	PTPATi	SA0179	ACOTA	Rv1655	ACOTA	SA0178	AGPR	Rv1652	AGPR
SA0997	GLUR	Rv1338	GLUR	SA0182	INDPYRD	Rv0853	INDPYRD	SA0179	ACOTA	Rv1655	ACOTA
SA1043	ASPCT	Rv1380	ASPCT	SA0224	ECOAH1 ECOAH2 ECOAH3 ECOAH4 ECOAH5 ECOAH6 ECOAH7 HACD1 HACD2 HACD3 HACD4 HACD5 HACD6 HACD7	Rv0468	FAO1 FAO10 FAO11 FAO2 FAO3	SA0182	INDPYRD	Rv0853	INDPYRD
SA1044	DHORTS	Rv1381	DHORTS	SA0245	MEPCT	Rv3582	MEPCT	SA0224	ECOAH1 ECOAH2 ECOAH3 ECOAH4 ECOAH5 ECOAH6 ECOAH7 HACD1 HACD2 HACD3 HACD4 HACD5 HACD6 HACD7	Rv0468	FAO1 FAO10 FAO11 FAO2 FAO3
SA1045	CBPS	Rv1383	CBPS	SA0342	ACACT1r ACACT2r	Rv1323	ACACT1r FAO1 FAO10 FAO11 FAO2 FAO3	SA0245	MEPCT	Rv3582	MEPCT
SA1047	OMPDC	Rv1385	OMPDC	SA0375	IMPD	Rv3410	IMPD	SA0375	IMPD	Rv3411	IMPD
SA1048	ORPT	Rv0382	ORPT	SA0376	GMPS2	Rv3396	GMPS2	SA0376	GMPS2	Rv3396	GMPS2
SA1052	DGK1 GK1	Rv1389	DGK1 GK1	SA0440	DTMPK	Rv3247	DTMPK	SA0440	DTMPK	Rv3247	DTMPK
SA1065	RPE	Rv1408	RPE	SA0453	CDPMEK	Rv1011	CDPMEK	SA0453	CDPMEK	Rv1011	CDPMEK
SA1104	DASYN_SA	Rv2881	DASYN160 DASYN160190 DASYN190190	SA0457	G1PACT UAGDP	Rv1018	G1PACT UAGDP	SA0457	G1PACT UAGDP	Rv1018	G1PACT UAGDP
SA1114	YUMPS	Rv2793	YUMPS	SA0458	PRPPS	Rv1017	PRPPS	SA0458	PRPPS	Rv1017	PRPPS
SA1115	FMNAT RBFK	Rv2786	FMNAT RBFK	SA0468	HXPRT	Rv3624	HXPRT	SA0468	HXPRT	Rv3624	HXPRT
SA1126	PGSA_SA	Rv2612	CDPPT160 CDPPT160190	SA0471	CYSS	Rv2334	CYSS	SA0471	CYSS	Rv2334	CYSS
SA1141	GLYKr	Rv3696	GLYK	SA0487	SERAT	Rv2335	SERAT	SA0487	SERAT	Rv2335	SERAT
SA1163	ASPKi	Rv3709	ASPK	SA0512	ILETA LEUTA VALTA	Rv2210	ILETA LEUTA VALTA	SA0512	ILETA LEUTA VALTA	Rv2210	ILETA LEUTA VALTA
SA1166	HSK	Rv1296	HSK	SA0545	PTAr	Rv0408	PTAr	SA0545	PTAr	Rv0408	PTAr
SA1177	TKT1 TKT2	Rv1449	TKT1 TKT2	SA0656	AGDC_r	Rv3332	AGDC	SA0656	AGDC_r	Rv3332	AGDC
SA1199	ANS	Rv1609	ANS	SA0669	ADCS	Rv1005	ADCS	SA0669	ADCS	Rv1005	ADCS
SA1201	ANPRT	Rv2192	ANPRT	SA0678	CHLabc CRNabc GLYBabc PROabc	Rv3756	CHLabc CRNabc GLYBabc PROabc	SA0693	UAPGR	Rv0482	UAPGR
SA1202	IGPS	Rv1611	IGPS	SA0693	UAPGR	Rv0482	UAPGR	SA0719	TRDR	Rv3913	TRDR
SA1226	ASAD	Rv3708	ASAD	SA0719	TRDR	Rv3913	TRDR	SA0727	GAPD	Rv1436	GAPD
SA1227	DHDPS	Rv2753	DHDPS	SA0727	GAPD	Rv1436	GAPD	SA0728	PGK	Rv1437	PGK
SA1228	DHDPRy	Rv2773	DHDPRy	SA0728	PGK	Rv1437	PGK	SA0729	TPI	Rv1438	TPI
SA1232	DAPDC	Rv1293	DAPDC	SA0729	TPI	Rv1438	TPI	SA0731	ENO	Rv1023	ENO
SA1260	TMDS	Rv2764	TMDS	SA0731	ENO	Rv1023	ENO	SA0821	ARGSL	Rv1659	ARGSL
SA1272	ALAD_L	Rv2780	ALAD_L	SA0821	ARGSL	Rv1659	ARGSL	SA0822	ARGSSr	Rv1658	ARGSS
SA1297	PSCVT	Rv3227	PSCVT	SA0822	ARGSSr	Rv1658	ARGSS	SA0823	PGI	Rv0946	PGI
SA1298	DHQS	Rv2538	DHQS	SA0823	PGI	Rv0946	PGI	SA0842	ACOATA KAS1 KAS10 KAS11 KAS12 KAS13 KAS14 KAS15 KAS16 KAS17 KAS19SA KAS2 KAS20SA KAS3 KAS4 KAS5 KAS6 KAS7 KAS8 KAS9	Rv0533	FAS140
SA1299	CHORS	Rv2540	CHORS	SA0842	ACOATA KAS1 KAS10 KAS11 KAS12 KAS13 KAS14 KAS15 KAS16 KAS17 KAS19SA KAS2 KAS20SA KAS3 KAS4 KAS5 KAS6 KAS7 KAS8 KAS9	Rv0533	FAS140	SA0843	KAS1 KAS10 KAS11 KAS12 KAS13 KAS14 KAS15 KAS16 KAS17 KAS19SA KAS2 KAS20SA KAS3 KAS4 KAS5 KAS6 KAS7 KAS8 KAS9 MACPD	Rv2245	MYCSacp50 MYCSacp56 MYCSacp58
SA1301	NDPK1 NDPK2 NDPK3 NDPK4 NDPK5 NDPK6 NDPK7 NDPK8 NDPK9	Rv2445	NDPK1 NDPK2 NDPK3 NDPK4 NDPK5 NDPK6 NDPK7 NDPK8 NDPK9	SA0843	KAS1 KAS10 KAS11 KAS12 KAS13 KAS14 KAS15 KAS16 KAS17 KAS19SA KAS2 KAS20SA KAS3 KAS4 KAS5 KAS6 KAS7 KAS8 KAS9 MACPD	Rv2245	MYCSacp50 MYCSacp56 MYCSacp58	SA0865	NADK	Rv1695	NADK
SA1309	CYTK1 CYTK2 UMPK	Rv1712	CYTK1 CYTK2 UMPK	SA0865	NADK	Rv1695	NADK	SA0895	ICHORS	Rv3215	ICHORSi
SA1310	ASNN	Rv1538	ASNN	SA0895	ICHORS	Rv3215	ICHORSi	SA0898	NPHSr	Rv0548	NPHS
SA1336	G6PDH2r	Rv1121	G6PDH2	SA0898	NPHSr	Rv0548	NPHS	SA0918	PRASCS	Rv0780	PRASCS
SA1368	SHKK	Rv2539	SHKK	SA0920	PRFGS	Rv0788	PRFGS	SA0920	PRFGS	Rv0788	PRFGS
SA1397	CYTD	Rv3315	CYTD	SA0921	PRFGS	Rv0803	PRFGS	SA0921	PRFGS	Rv0803	PRFGS
SA1412	CPPPGO	Rv2388	CPPPGO	SA0924	GARFT	Rv0956	GARFT	SA0923	PRAIS	Rv0809	PRAIS
SA1424	SHK3Dr	Rv2552	SHK3Dr	SA0925	AICART IMPC	Rv0957	AICART IMPC	SA0924	GARFT	Rv0956	GARFT
SA1427	AHCYSNS MTAN	Rv0091	AHCYSNS MTAN	SA0958	MI1PP	Rv2701	MI1PP	SA0925	AICART IMPC	Rv0957	AICART IMPC
SA1487	DHFS THFGLUS	Rv2447	DHFS THFGLUS	SA0963	PC	Rv2967	PC	SA0926	PRAGS	Rv0772	PRAGSr
SA1492	PPBNGS	Rv0512	PPBNGS	SA0973	PTPATi	Rv2965	PTPATi	SA0958	MI1PP	Rv2701	MI1PP
SA1494	HMBS	Rv0510	HMBS	SA0997	GLUR	Rv1338	GLUR	SA0963	PC	Rv2967	PC
SA1496	GLUTRR	Rv0509	GLUTRR	SA1012	OCBT	Rv1656	OCBT	SA0973	PTPATi	Rv2965	PTPATi
SA1511	DPCOAK	Rv1631	DPCOAK	SA1043	ASPCT	Rv1380	ASPCT	SA0997	GLUR	Rv1338	GLUR
SA1518	CS	Rv0889	CS	SA1044	DHORTS	Rv1381	DHORTS	SA1043	ASPCT	Rv1380	ASPCT
SA1520	PYK	Rv1617	PYK	SA1045	CBPS	Rv1383	CBPS	SA1044	DHORTS	Rv1381	DHORTS
SA1521	PFK	Rv3010	PFK	SA1052	DGK1 GK1	Rv1389	DGK1 GK1	SA1045	CBPS	Rv1383	CBPS
SA1533	ACKr	Rv0409	ACKr	SA1065	RPE	Rv1408	RPE	SA1048	ORPT	Rv0382	ORPT
SA1545	PGCD	Rv2996	PGCD	SA1073	MCOATA	Rv2243	MCOATA	SA1052	DGK1 GK1	Rv1389	DGK1 GK1
SA1585	PROD2	Rv1188	PROD2	SA1074	KAS16	Rv1350	FAS100 FAS120 FAS140 FAS160 FAS161 FAS180 FAS181 FAS200 FAS240_L FAS260 FAS80_L	SA1065	RPE	Rv1408	RPE
SA1599	TALA	Rv1448	TALA	SA1088	SUCOAS	Rv0951	SUCOAS	SA1074	KAS16	Rv1350	FAS100 FAS120 FAS140 FAS160 FAS161 FAS180 FAS181 FAS200 FAS240_L FAS260 FAS80_L
SA1608	METAT	Rv1392	METAT	SA1089	SUCOAS	Rv0952	SUCOAS	SA1088	SUCOAS	Rv0951	SUCOAS
SA1650	PPPGO	Rv2677	PPPGO	SA1104	DASYN_SA	Rv2881	DASYN160 DASYN160190 DASYN190190	SA1089	SUCOAS	Rv0952	SUCOAS
SA1651	FCLT	Rv1485	FCLT	SA1114	YUMPS	Rv2793	YUMPS	SA1104	DASYN_SA	Rv2881	DASYN160 DASYN160190 DASYN190190
SA1652	UPPDC1 UPPDC2	Rv2678	UPPDC1 UPPDC2	SA1115	FMNAT RBFK	Rv2786	FMNAT RBFK	SA1114	YUMPS	Rv2793	YUMPS
SA1669	FUM	Rv1098	FUM	SA1126	PGSA_SA	Rv2746	PGSA160 PGSA160190 PGSA190	SA1115	FMNAT RBFK	Rv2786	FMNAT RBFK
SA1681	G1SATi	Rv0524	G1SATi	SA1141	GLYKr	Rv3696	GLYK	SA1126	PGSA_SA	Rv2746	PGSA160 PGSA160190 PGSA190
SA1707	ADCYRS	Rv3713	ADCYRS	SA1166	HSK	Rv1296	HSK	SA1141	GLYKr	Rv3696	GLYK
SA1729	NAPRTr	Rv0573	NAPRTr	SA1177	TKT1 TKT2	Rv1449	TKT1 TKT2	SA1166	HSK	Rv1296	HSK
SA1731	PPNDH	Rv3838	PPNDH	SA1184	ACONT	Rv1475	ACONT	SA1177	TKT1 TKT2	Rv1449	TKT1 TKT2
SA1736	ALDD2x	Rv0768	ALDD2x	SA1197	PPND	Rv3754	PPND	SA1184	ACONT	Rv1475	ACONT
SA1861	KARA1i KARA2i	Rv3001	KARA1i KARA2i	SA1199	ANS	Rv1609	ANS	SA1197	PPND	Rv3754	PPND
SA1862	IPPS	Rv3710	IPPS	SA1201	ANPRT	Rv2192	ANPRT	SA1199	ANS	Rv1609	ANS
SA1864	IPPMIa IPPMIb	Rv2988	IPPMIa IPPMIb	SA1202	IGPS	Rv1611	IGPS	SA1201	ANPRT	Rv2192	ANPRT
SA1865	IPPMIa IPPMIb	Rv2987	IPPMIa IPPMIb	SA1218	PIabc	Rv0820	PIabc	SA1202	IGPS	Rv1611	IGPS
SA1874	ALAR	Rv3423	ALAR	SA1219	PIabc	Rv0936	PIabc	SA1218	PIabc	Rv0820	PIabc
SA1875	ACPS1	Rv2523	ACPS1	SA1225	ASPKi	Rv3709	ASPK	SA1225	ASPKi	Rv3709	ASPK
SA1879	Kabc	Rv1031	Kabc	SA1226	ASAD	Rv3708	ASAD	SA1226	ASAD	Rv3708	ASAD
SA1880	Kabc	Rv1030	Kabc	SA1227	DHDPS	Rv2753	DHDPS	SA1227	DHDPS	Rv2753	DHDPS
SA1887	ALAALAr	Rv2981	ALAALAr	SA1228	DHDPRy	Rv2773	DHDPRy	SA1228	DHDPRy	Rv2773	DHDPRy
SA1894	TMPPP	Rv0414	TMPPP	SA1232	DAPDC	Rv1293	DAPDC	SA1232	DAPDC	Rv1293	DAPDC
SA1902	UAGCVT	Rv1315	UAGCVT	SA1260	TMDS	Rv2764	TMDS	SA1260	TMDS	Rv2764	TMDS
SA1914	UPPRTr	Rv3309	UPPRT	SA1289	BACCL	Rv3279	BACCL	SA1289	BACCL	Rv3279	BACCL
SA1915	GHMT2	Rv0070	GHMT2	SA1299	CHORS	Rv2540	CHORS	SA1298	DHQS	Rv2538	DHQS
SA1927	FBA	Rv0363	FBA	SA1301	NDPK1 NDPK2 NDPK3 NDPK4 NDPK5 NDPK6 NDPK7 NDPK8 NDPK9	Rv2445	NDPK1 NDPK2 NDPK3 NDPK4 NDPK5 NDPK6 NDPK7 NDPK8 NDPK9	SA1299	CHORS	Rv2540	CHORS
SA1939	DRPA	Rv0478	DRPA	SA1309	CYTK1 CYTK2 UMPK	Rv1712	CYTK1 CYTK2 UMPK	SA1301	NDPK1 NDPK2 NDPK3 NDPK4 NDPK5 NDPK6 NDPK7 NDPK8 NDPK9	Rv2445	NDPK1 NDPK2 NDPK3 NDPK4 NDPK5 NDPK6 NDPK7 NDPK8 NDPK9
SA1959	GF6PTA	Rv3436	GF6PTAr	SA1310	ASNN	Rv1538	ASNN	SA1309	CYTK1 CYTK2 UMPK	Rv1712	CYTK1 CYTK2 UMPK
SA2018	YUMPS	Rv3455	YUMPS	SA1336	G6PDH2r	Rv1447	G6PDH2	SA1310	ASNN	Rv1538	ASNN
SA2082	UREA	Rv1848	UREA	SA1342	GND	Rv1844	GND	SA1336	G6PDH2r	Rv1447	G6PDH2
SA2083	UREA	Rv1849	UREA	SA1365	GCCa	Rv1832	GCCa	SA1342	GND	Rv1844	GND
SA2084	UREA	Rv1850	UREA	SA1368	SHKK	Rv2539	SHKK	SA1365	GCCa	Rv1832	GCCa
SA2182	NO3R1 NO3R2	Rv1164	NO3R1 NO3R2	SA1377	HEX1	Rv0650	HEX1	SA1368	SHKK	Rv2539	SHKK
SA2183	NO3R1 NO3R2	Rv1163	NO3R1 NO3R2	SA1397	CYTD	Rv3315	CYTD	SA1377	HEX1	Rv0650	HEX1
SA2184	NO3R1 NO3R2	Rv1162	NO3R1 NO3R2	SA1412	CPPPGO	Rv2388	CPPPGO	SA1397	CYTD	Rv3315	CYTD
SA2185	NO3R1 NO3R2	Rv1161	NO3R1 NO3R2	SA1422	NNATr	Rv2421	NNAT	SA1412	CPPPGO	Rv2388	CPPPGO
SA2204	PGM	Rv0489	PGM	SA1424	SHK3Dr	Rv2552	SHK3Dr	SA1422	NNATr	Rv2421	NNAT
SA2212	AOXSr	Rv1569	AOXSr	SA1427	AHCYSNS MTAN	Rv0091	AHCYSNS MTAN	SA1424	SHK3Dr	Rv2552	SHK3Dr
SA2214	AMAOTr	Rv1568	AMAOTr	SA1487	DHFS THFGLUS	Rv2447	DHFS THFGLUS	SA1427	AHCYSNS MTAN	Rv0091	AHCYSNS MTAN
SA2215	DBTSr	Rv1570	DBTSr	SA1491	G1SATi	Rv0524	G1SATi	SA1487	DHFS THFGLUS	Rv2447	DHFS THFGLUS
SA2341	P5CD	Rv1187	P5CD	SA1492	PPBNGS	Rv0512	PPBNGS	SA1491	G1SATi	Rv0524	G1SATi
SA2390	ASP1DC	Rv3601	ASP1DC	SA1494	HMBS	Rv0510	HMBS	SA1492	PPBNGS	Rv0512	PPBNGS
SA2391	PANTS	Rv3602	PANTS	SA1496	GLUTRR	Rv0509	GLUTRR	SA1494	HMBS	Rv0510	HMBS
SA2392	MOHMT	Rv2225	MOHMT	SA1511	DPCOAK	Rv1631	DPCOAK	SA1496	GLUTRR	Rv0509	GLUTRR
SA2427	OCBT	Rv1656	OCBT	SA1518	CS	Rv1131	CS	SA1511	DPCOAK	Rv1631	DPCOAK
SA2428	ARGDr	Rv1001	ARGDr	SA1520	PYK	Rv1617	PYK	SA1518	CS	Rv1131	CS
SA2435	MAN6PI	Rv3255	MAN6PI	SA1521	PFK	Rv3010	PFK	SA1520	PYK	Rv1617	PYK
SA2465	IG3PS	Rv1605	IG3PS	SA1523	ACCOAC	Rv0904	ACCOACr	SA1521	PFK	Rv3010	PFK
SA2470	HISTD	Rv1599	HISTD	SA1531	ALAD_L	Rv2780	ALAD_L	SA1523	ACCOAC	Rv0904	ACCOACr
				SA1533	ACKr	Rv0409	ACKr	SA1524	ME1_rev	Rv2332	ME1
				SA1545	PGCD	Rv2996	PGCD	SA1531	ALAD_L	Rv2780	ALAD_L
				SA1585	PROD2	Rv1188	PROD2	SA1533	ACKr	Rv0409	ACKr
				SA1608	METAT	Rv1392	METAT	SA1545	PGCD	Rv2996	PGCD
				SA1615	SUCBZL	Rv0542	SUCBZL	SA1585	PROD2	Rv1188	PROD2
				SA1650	PPPGO	Rv2677	PPPGO	SA1608	METAT	Rv1392	METAT
				SA1651	FCLT	Rv1485	FCLT	SA1614	SUCBZS	Rv0553	SUCBZS
				SA1652	UPPDC1 UPPDC2	Rv2678	UPPDC1 UPPDC2	SA1650	PPPGO	Rv2677	PPPGO
				SA1669	FUM	Rv1098	FUM	SA1651	FCLT	Rv1485	FCLT
				SA1707	ADCYRS	Rv3713	ADCYRS	SA1652	UPPDC1 UPPDC2	Rv2678	UPPDC1 UPPDC2
				SA1724	ADSL1 ADSL2r	Rv0777	ADSL1r ADSL2r	SA1669	FUM	Rv1098	FUM
				SA1729	NAPRTr	Rv0573	NAPRTr	SA1707	ADCYRS	Rv3713	ADCYRS
				SA1731	PPNDH	Rv3838	PPNDH	SA1724	ADSL1 ADSL2r	Rv0777	ADSL1r ADSL2r
				SA1736	ALDD2x	Rv0147	ALDD2x	SA1729	NAPRTr	Rv0573	NAPRTr
				SA1814	SDPDS	Rv1202	SDPDS	SA1731	PPNDH	Rv3838	PPNDH
				SA1848	NH4t4	Rv2920	NH4t	SA1736	ALDD2x	Rv0147	ALDD2x
				SA1861	KARA1i KARA2i	Rv3001	KARA1i KARA2i	SA1814	SDPDS	Rv1202	SDPDS
				SA1864	IPPMIa IPPMIb	Rv2988	IPPMIa IPPMIb	SA1848	NH4t4	Rv2920	NH4t
				SA1865	IPPMIa IPPMIb	Rv2987	IPPMIa IPPMIb	SA1861	KARA1i KARA2i	Rv3001	KARA1i KARA2i
				SA1866	THRD_L	Rv1559	THRD_Lr	SA1862	IPPS	Rv3710	IPPS
				SA1874	ALAR	Rv3423	ALAR	SA1864	IPPMIa IPPMIb	Rv2988	IPPMIa IPPMIb
				SA1875	ACPS1	Rv2523	ACPS1	SA1865	IPPMIa IPPMIb	Rv2987	IPPMIa IPPMIb
				SA1879	Kabc	Rv1031	Kabc	SA1866	THRD_L	Rv1559	THRD_Lr
				SA1887	ALAALAr	Rv2981	ALAALAr	SA1874	ALAR	Rv3423	ALAR
				SA1902	UAGCVT	Rv1315	UAGCVT	SA1875	ACPS1	Rv2523	ACPS1
				SA1914	UPPRTr	Rv3309	UPPRT	SA1879	Kabc	Rv1031	Kabc
				SA1915	GHMT2	Rv0070	GHMT2	SA1887	ALAALAr	Rv2981	ALAALAr
				SA1939	DRPA	Rv0478	DRPA	SA1894	TMPPP	Rv0414	TMPPP
				SA1959	GF6PTA	Rv3436	GF6PTAr	SA1902	UAGCVT	Rv1315	UAGCVT
				SA2018	YUMPS	Rv3455	YUMPS	SA1914	UPPRTr	Rv3309	UPPRT
				SA2082	UREA	Rv1848	UREA	SA1915	GHMT2	Rv0070	GHMT2
				SA2083	UREA	Rv1849	UREA	SA1927	FBA	Rv0363	FBA
				SA2084	UREA	Rv1850	UREA	SA1959	GF6PTA	Rv3436	GF6PTAr
				SA2183	NO3R1 NO3R2	Rv1163	NO3R1 NO3R2	SA2018	YUMPS	Rv3455	YUMPS
				SA2184	NO3R1 NO3R2	Rv1162	NO3R1 NO3R2	SA2082	UREA	Rv1848	UREA
				SA2185	NO3R1 NO3R2	Rv1161	NO3R1 NO3R2	SA2083	UREA	Rv1849	UREA
				SA2204	PGM	Rv0489	PGM	SA2084	UREA	Rv1850	UREA
				SA2214	AMAOTr	Rv1568	AMAOTr	SA2183	NO3R1 NO3R2	Rv1163	NO3R1 NO3R2
				SA2215	DBTSr	Rv1570	DBTSr	SA2184	NO3R1 NO3R2	Rv1162	NO3R1 NO3R2
				SA2220	GLYCK	Rv2205	GLYCK	SA2185	NO3R1 NO3R2	Rv1161	NO3R1 NO3R2
				SA2237	CHLabc CRNabc GLYBabc PROabc	Rv3758	CHLabc CRNabc GLYBabc PROabc	SA2204	PGM	Rv0489	PGM
				SA2279	PMANM	Rv3308	PMANM	SA2214	AMAOTr	Rv1568	AMAOTr
				SA2341	P5CD	Rv1187	P5CD	SA2215	DBTSr	Rv1570	DBTSr
				SA2390	ASP1DC	Rv3601	ASP1DC	SA2220	GLYCK	Rv2205	GLYCK
				SA2391	PANTS	Rv3602	PANTS	SA2228	NAt3_15 NAt3_2	Rv2287	NAt3_1
				SA2392	MOHMT	Rv2225	MOHMT	SA2236	CHLabc CRNabc GLYBabc PROabc	Rv3756	CHLabc CRNabc GLYBabc PROabc
				SA2397	ABTAr	Rv2589	ABTA	SA2237	CHLabc CRNabc GLYBabc PROabc	Rv3758	CHLabc CRNabc GLYBabc PROabc
				SA2428	ARGDr	Rv1001	ARGDr	SA2279	PMANM	Rv3308	PMANM
				SA2465	IG3PS	Rv1605	IG3PS	SA2390	ASP1DC	Rv3601	ASP1DC
				SA2468	IGPDH	Rv1601	IGPDH	SA2391	PANTS	Rv3602	PANTS
				SA2470	HISTD	Rv1599	HISTD	SA2392	MOHMT	Rv2225	MOHMT
				SA2471	ATPPRT	Rv2121	ATPPRT	SA2397	ABTAr	Rv2589	ABTA
								SA2427	OCBT	Rv1656	OCBT
								SA2428	ARGDr	Rv1001	ARGDr
								SA2435	MAN6PI	Rv3255	MAN6PI
								SA2465	IG3PS	Rv1605	IG3PS
								SA2468	IGPDH	Rv1601	IGPDH
								SA2470	HISTD	Rv1599	HISTD
								SA2471	ATPPRT	Rv2121	ATPPRT

## Sheet: Ecoli Orthologs
	iAF1260 Reactions																	Subunit Alignment		iJR904 Reactions															(Hidden Columns)	Subunit Alignment		(Hidden Columns)
																		iAF1260 Gene	iJR 904 Gene																iAF1260 Reactions	iAF1260 Gene	iJR 904 Gene	iJR904 Reactions		iAF1260 Reactions
												MALTabcpp	MALTTTRabcpp	MALTTRabcpp	MALTPTabcpp	MALTHXabcpp	14GLUCANabcpp	b4032	b4032	MALTHXabc	MALTPTabc	MALTTRabc	MALTTTRabc	MALTabc											iAF1260 Reaction Set 1	Gene1 - "ON"	Gene1 - "ON"	iJR904 Reaction Set 1		…etc…	3UMPtex	3PEPTtex	3GMPtex	3CMPtex	3AMPtex	34dhpactex	26DAHtex	23DAPPAtex	23CUMPtex
												MALTabcpp	MALTTTRabcpp	MALTTRabcpp	MALTPTabcpp	MALTHXabcpp	14GLUCANabcpp	b4033	b4033	MALTHXabc	MALTPTabc	MALTTRabc	MALTTTRabc	MALTabc												Gene2	Gene2			…etc…	3UMPtex	3PEPTtex	3GMPtex	3CMPtex	3AMPtex	34dhpactex	26DAHtex	23DAPPAtex	23CUMPtex
												MALTabcpp	MALTTTRabcpp	MALTTRabcpp	MALTPTabcpp	MALTHXabcpp	14GLUCANabcpp	b4034	b4034	MALTHXabc	MALTPTabc	MALTTRabc	MALTTTRabc	MALTabc											iAF1260 Reaction Set 2	Gene3 - "ON"	Gene3 - "ON"	iJR904 Reaction Set 2		…etc…	3UMPtex	3PEPTtex	3GMPtex	3CMPtex	3AMPtex	34dhpactex	26DAHtex	23DAPPAtex	23CUMPtex
												MALTabcpp	MALTTTRabcpp	MALTTRabcpp	MALTPTabcpp	MALTHXabcpp	14GLUCANabcpp	b4035	b4035	MALTHXabc	MALTPTabc	MALTTRabc	MALTTTRabc	MALTabc												Gene4	Gene4			…etc…	3UMPtex	3PEPTtex	3GMPtex	3CMPtex	3AMPtex	34dhpactex	26DAHtex	23DAPPAtex	23CUMPtex
																4PEPTabcpp	3PEPTabcpp	b1244
																4PEPTabcpp	3PEPTabcpp	b1245
																4PEPTabcpp	3PEPTabcpp	b1246
																4PEPTabcpp	3PEPTabcpp	b1247
															HXCT	BUTCT	ACACCT	b2221	b2221	ACACCT	BUTCT
															HXCT	BUTCT	ACACCT	b2222	b2222	ACACCT	BUTCT
																	ACCOAC	b0185	b0185	ACCOACr
																	ACCOAC	b2316	b2316	ACCOACr																Isozyme Alignment
																	ACCOAC	b3255	b3255	ACCOACr															iAF1260 Reactions	iAF1260 Gene	iJR 904 Gene	iJR904 Reactions
																	ACCOAC	b3256	b3256	ACCOACr															iAF1260 Reaction Set 3	Gene5 - "OFF"	Gene5 - "OFF"	iJR904 Reaction Set 1
														MANptspp	GAMptspp	FRUpts2pp	ACMANAptspp	b1817	b1817	ACMANApts	FRUpts2	GAMpts	MANpts													Gene6	Gene6
														MANptspp	GAMptspp	FRUpts2pp	ACMANAptspp	b1818	b1818	ACMANApts	FRUpts2	GAMpts	MANpts												iAF1260 Reaction Set 4	Gene7 - "OFF"	Gene7 - "OFF"	iJR904 Reaction Set 2
														MANptspp	GAMptspp	FRUpts2pp	ACMANAptspp	b1819	b1819	ACMANApts	FRUpts2	GAMpts	MANpts													Gene8	Gene8
								FEOXAMtonex	FEENTERtonex	FECRMtonex	FE3HOXtonex	FE3DHBZStonex	FE3DCITtonex	CPGNtonex	CBL1tonex	CBItonex	ADOCBLtonex	b1252
								FEOXAMtonex	FEENTERtonex	FECRMtonex	FE3HOXtonex	FE3DHBZStonex	FE3DCITtonex	CPGNtonex	CBL1tonex	CBItonex	ADOCBLtonex	b3005
								FEOXAMtonex	FEENTERtonex	FECRMtonex	FE3HOXtonex	FE3DHBZStonex	FE3DCITtonex	CPGNtonex	CBL1tonex	CBItonex	ADOCBLtonex	b3006
																CUt3	AGt3	b0572
																CUt3	AGt3	b0573
																CUt3	AGt3	b0574
																CUt3	AGt3	b0575
																	AKGDH	b0726	b0726	AKGDH
																	AKGDH	b0727	b0727	AKGDH
													VALabcpp	THRabcpp	LEUabcpp	ILEabcpp	ALAabcpp	b3454	b3454	ALAabc	ILEabc	LEUabc	THRabc	VALabc
													VALabcpp	THRabcpp	LEUabcpp	ILEabcpp	ALAabcpp	b3455	b3455	ALAabc	ILEabc	LEUabc	THRabc	VALabc
													VALabcpp	THRabcpp	LEUabcpp	ILEabcpp	ALAabcpp	b3456	b3456	ALAabc	ILEabc	LEUabc	THRabc	VALabc
													VALabcpp	THRabcpp	LEUabcpp	ILEabcpp	ALAabcpp	b3457	b3457	ALAabc	ILEabc	LEUabc	THRabc	VALabc
																	ALLabcpp	b4086
																	ALLabcpp	b4087
																	ALLabcpp	b4088
																ALPATG160pp	ALPATE160pp	b0657
																ALPATG160pp	ALPATE160pp	cu
																			b1898	ARBabc
																			b1899	ARBabc
																	ARBabcpp	b1900	b1900	ARBabc
																	ARBabcpp	b1901	b1901	ARBabc
																	ARBabcpp	b4460
													FEOXAMabcpp	FECRMabcpp	FE3HOXabcpp	CPGNabcpp	ARBTNabcpp	b0151
													FEOXAMabcpp	FECRMabcpp	FE3HOXabcpp	CPGNabcpp	ARBTNabcpp	b0152
													FEOXAMabcpp	FECRMabcpp	FE3HOXabcpp	CPGNabcpp	ARBTNabcpp	b0153
																	ASCBptspp	b4193
																	ASCBptspp	b4194
																	ASCBptspp	b4195
																GLUabcpp	ASPabcpp	b0652	b0652	ASPabc	GLUabc
																GLUabcpp	ASPabcpp	b0653	b0653	ASPabc	GLUabc
																GLUabcpp	ASPabcpp	b0654	b0654	ASPabc	GLUabc
																GLUabcpp	ASPabcpp	b0655	b0655	ASPabc	GLUabc
																	ASPCT	b4244	b4244	ASPCT
																	ASPCT	b4245	b4245	ASPCT
																	CBPS	b0032	b0032	CBPS
																	CBPS	b0033	b0033	CBPS
																PROGLYabcpp	CGLYabcpp	b3540
																PROGLYabcpp	CGLYabcpp	b3541
																PROGLYabcpp	CGLYabcpp	b3542
																PROGLYabcpp	CGLYabcpp	b3543
																PROGLYabcpp	CGLYabcpp	b3544
																GLYBabcpp	CHLabcpp	b2128	b2128	CHLabc	GLYBabc
																GLYBabcpp	CHLabcpp	b2129	b2129	CHLabc	GLYBabc
																GLYBabcpp	CHLabcpp	b2130	b2130	CHLabc	GLYBabc
																GLYBabcpp	CHLabcpp	b2131	b2131	CHLabc	GLYBabc
																PPPNDO	CINNDO	b2538	b2538	CINNDO	PPPNDO
																PPPNDO	CINNDO	b2539	b2539	CINNDO	PPPNDO
																PPPNDO	CINNDO	b2540	b2540	CINNDO	PPPNDO
																PPPNDO	CINNDO	b2542	b2542	CINNDO	PPPNDO
																	CITL	b0615	b0615	CITL
																	CITL	b0616	b0616	CITL
																	CITL	b0617	b0617	CITL
																	CITL	b0614
														PROabcpp	CTBTabcpp	CRNabcpp	CRNDabcpp	b2677	b2677	PROabc
														PROabcpp	CTBTabcpp	CRNabcpp	CRNDabcpp	b2678	b2678	PROabc
														PROabcpp	CTBTabcpp	CRNabcpp	CRNDabcpp	b2679	b2679	PROabc
																GTHRDabc2pp	CYSabc2pp	b0886
																GTHRDabc2pp	CYSabc2pp	b0887
																	CYTBD2pp	b0978
																	CYTBD2pp	b0979
																	CYTBO3_4pp	b0429	b0429	CYTBO3
																	CYTBO3_4pp	b0430	b0430	CYTBO3
																	CYTBO3_4pp	b0431	b0431	CYTBO3
																	CYTBO3_4pp	b0432	b0432	CYTBO3
																	DHAPT	b1198	b1198	DHAPT
																	DHAPT	b1199	b1199	DHAPT
																	DHAPT	b1200	b1200	DHAPT
	TREptspp	SUCptspp	SBTptspp	MNLptspp	MANptspp	MANGLYCptspp	MALTptspp	GLCptspp	GAMptspp	GALTptspp	FRUptspp	FRUpts2pp	ASCBptspp	ACMUMptspp	ACMANAptspp	ACGAptspp	DHAPT	b2415	b2415	ACGApts	ACMANApts	DHAPT	FRUpts	FRUpts2	GALTpts	GAMpts	GLCpts	MALTpts	MANpts	MNLpts	SBTpts	SUCpts	TREpts
	TREptspp	SUCptspp	SBTptspp	MNLptspp	MANptspp	MANGLYCptspp	MALTptspp	GLCptspp	GAMptspp	GALTptspp	FRUptspp	FRUpts2pp	ASCBptspp	ACMUMptspp	ACMANAptspp	ACGAptspp	DHAPT	b2416	b2416	ACGApts	ACMANApts	DHAPT	FRUpts	FRUpts2	GALTpts	GAMpts	GLCpts	MALTpts	MANpts	MNLpts	SBTpts	SUCpts	TREpts
																DMSOR2pp	DMSOR1pp	b1872	b1872	DMSOR1e	DMSOR2e
																DMSOR2pp	DMSOR1pp	b1873	b1873	DMSOR1e	DMSOR2e
																TMAOR2	DMSOR2	b0894	b0894	DMSOR1	DMSOR2	TMAOR1	TMAOR2
																TMAOR2	DMSOR2	b0895	b0895	DMSOR1	DMSOR2	TMAOR1	TMAOR2
																TMAOR2	DMSOR2	b0896	b0896	DMSOR1	DMSOR2	TMAOR1	TMAOR2
																DSBAO2	DSBAO1	b1185
																DSBAO2	DSBAO1	b3860
																	ETHAAL	b2440	b2440	ETHAAL
																	ETHAAL	b2441	b2441	ETHAAL
															SULFACabcpp	MSO3abcpp	ETHSO3abcpp	b0933
															SULFACabcpp	MSO3abcpp	ETHSO3abcpp	b0934
															SULFACabcpp	MSO3abcpp	ETHSO3abcpp	b0936
																SULRi	FADRx2	b2763	b2763	SULR
																SULRi	FADRx2	b2764	b2764	SULR
																	FE3DCITabcpp	b4287
																	FE3DCITabcpp	b4288
																	FE3DCITabcpp	b4289
																	FE3DCITabcpp	b4290
																FEENTERabcpp	FE3DHBZSabcpp	b0588
																FEENTERabcpp	FE3DHBZSabcpp	b0589
																FEENTERabcpp	FE3DHBZSabcpp	b0590
																FEENTERabcpp	FE3DHBZSabcpp	b0592
																FRD3	FRD2	b4151	b4151	FRD2	FRD3
																FRD3	FRD2	b4152	b4152	FRD2	FRD3
																FRD3	FRD2	b4153	b4153	FRD2	FRD3
																FRD3	FRD2	b4154	b4154	FRD2	FRD3
																	FRUptspp	b2167	b2167	FRUpts
																	FRUptspp	b2169	b2169	FRUpts
												GLYC3Pabcpp	G3PSabcpp	G3PIabcpp	G3PGabcpp	G3PEabcpp	G3PCabcpp	b3450	b3450	GLYC3Pabc
												GLYC3Pabcpp	G3PSabcpp	G3PIabcpp	G3PGabcpp	G3PEabcpp	G3PCabcpp	b3451	b3451	GLYC3Pabc
												GLYC3Pabcpp	G3PSabcpp	G3PIabcpp	G3PGabcpp	G3PEabcpp	G3PCabcpp	b3452	b3452	GLYC3Pabc
												GLYC3Pabcpp	G3PSabcpp	G3PIabcpp	G3PGabcpp	G3PEabcpp	G3PCabcpp	b3453	b3453	GLYC3Pabc
																G3PD7	G3PD6	b2241	b2241	G3PD6	G3PD7
																G3PD7	G3PD6	b2242	b2242	G3PD6	G3PD7
																G3PD7	G3PD6	b2243	b2243	G3PD6	G3PD7
																GLCabcpp	GALabcpp	b2148	b2148	GALabc
																GLCabcpp	GALabcpp	b2149	b2149	GALabc
																GLCabcpp	GALabcpp	b2150	b2150	GALabc
																	GALTptspp	b2092	b2092	GALTpts
																	GALTptspp	b2093	b2093	GALTpts
																	GALTptspp	b2094	b2094	GALTpts
																	GLNabcpp	b0809	b0809	GLNabc
																	GLNabcpp	b0810	b0810	GLNabc
																	GLNabcpp	b0811	b0811	GLNabc
																	GLUSy	b3212	b3212	GLUSy
																	GLUSy	b3213	b3213	GLUSy
																	GLYCL	b2903	b2903	GLYCL
																	GLYCL	b2904	b2904	GLYCL
																	GLYCL	b2905	b2905	GLYCL
																			b2978	GLYCTO2	GLYCTO3	GLYCTO4
															GLYCTO4	GLYCTO3	GLYCTO2	b2979	b2979	GLYCTO2	GLYCTO3	GLYCTO4
															GLYCTO4	GLYCTO3	GLYCTO2	b4467
															GLYCTO4	GLYCTO3	GLYCTO2	b4468
																	GLYTRS	b3559
																	GLYTRS	b3560
																	GTHRDabcpp	b0829
																	GTHRDabcpp	b0830
																	GTHRDabcpp	b0831
																	GTHRDabcpp	b0832
															ORNabcpp	LYSabcpp	HISabcpp	b2306	b2306	HISabc	LYSabc	ORNabc
															ORNabcpp	LYSabcpp	HISabcpp	b2307	b2307	HISabc	LYSabc	ORNabc
															ORNabcpp	LYSabcpp	HISabcpp	b2308	b2308	HISabc	LYSabc	ORNabc
																XAND	HXAND	b2866
																XAND	HXAND	b2867
																XAND	HXAND	b2868
																	IG3PS	b2023	b2023	IG3PS
																	IG3PS	b2025	b2025	IG3PS
																	INDOLEt2pp	b3265																														CLPNS181pp	CLPNS180pp
																	INDOLEt2pp	b3266																														CLPNS181pp	CLPNS180pp
																IPPMIb	IPPMIa	b0071	b0071	IPPMIa	IPPMIb
																IPPMIb	IPPMIa	b0072	b0072	IPPMIa	IPPMIb
																	Kabcpp	b0696	b0696	Kabc
																	Kabcpp	b0697	b0697	Kabc
																	Kabcpp	b0698	b0698	Kabc																									FACOAL80t2pp	FACOAL60t2pp	FACOAL181t2pp	FACOAL180t2pp	FACOAL161t2pp
																METabcpp	METDabcpp	b0197	b0197	METDabc	METabc																								FACOAL80t2pp	FACOAL60t2pp	FACOAL181t2pp	FACOAL180t2pp	FACOAL161t2pp
																METabcpp	METDabcpp	b0198	b0198	METDabc	METabc
																METabcpp	METDabcpp	b0199	b0199	METDabc	METabc
															NADH18pp	NADH17pp	NADH16pp	b2276	b2276	NADH6	NADH7	NADH8
															NADH18pp	NADH17pp	NADH16pp	b2277	b2277	NADH6	NADH7	NADH8
															NADH18pp	NADH17pp	NADH16pp	b2278	b2278	NADH6	NADH7	NADH8
															NADH18pp	NADH17pp	NADH16pp	b2279	b2279	NADH6	NADH7	NADH8
															NADH18pp	NADH17pp	NADH16pp	b2280	b2280	NADH6	NADH7	NADH8
															NADH18pp	NADH17pp	NADH16pp	b2281	b2281	NADH6	NADH7	NADH8
															NADH18pp	NADH17pp	NADH16pp	b2282	b2282	NADH6	NADH7	NADH8
															NADH18pp	NADH17pp	NADH16pp	b2283	b2283	NADH6	NADH7	NADH8
															NADH18pp	NADH17pp	NADH16pp	b2284	b2284	NADH6	NADH7	NADH8
															NADH18pp	NADH17pp	NADH16pp	b2285	b2285	NADH6	NADH7	NADH8
															NADH18pp	NADH17pp	NADH16pp	b2286	b2286	NADH6	NADH7	NADH8
															NADH18pp	NADH17pp	NADH16pp	b2287	b2287	NADH6	NADH7	NADH8
															NADH18pp	NADH17pp	NADH16pp	b2288	b2288	NADH6	NADH7	NADH8
																	NHFRBO	b2710																													KAT8	KAT7	KAT6
																	NHFRBO	b2711																													KAT8	KAT7	KAT6
																	NO3R1bpp	b2204
																	NO3R1bpp	b2205
																NO3R2bpp	NO3R1bpp	b2202
																NO3R2bpp	NO3R1bpp	b2203
																NO3R2bpp	NO3R1bpp	b2206
																	NTRIR2x	b3365	b3365	NTRIR2x
																	NTRIR2x	b3366	b3366	NTRIR2x																					PGPP181pp	PGPP181	PGPP180pp	PGPP180	PGPP161pp	PGPP161	PGPP160pp	PGPP160	PGPP141pp
																NTRIR4pp	NTRIR3pp	b4070																							PAPA181	PAPA180pp	PAPA180	PAPA161pp	PAPA161	PAPA160pp	PAPA160	PAPA141pp	PAPA141
																NTRIR4pp	NTRIR3pp	b4071
																NTRIR4pp	NTRIR3pp	b4072
																NTRIR4pp	NTRIR3pp	b4073
															O16AP3pp	O16AP2pp	O16AP1pp	b2027
															O16AP3pp	O16AP2pp	O16AP1pp	b2035
																	PDH	b0114	b0114	PDH
																	PDH	b0115	b0115	PDH
																	PDX5PS	b0052	b0052	PDX5PS
																	PDX5PS	b2564	b2564	PDX5PS
																	PHEMEabcpp	b2199
																	PHEMEabcpp	b2200
																	PHEMEabcpp	b2201
																	PHETRS	b1713
																	PHETRS	b1714
																	PIuabcpp	b3725	b3725	PIabc
																	PIuabcpp	b3726	b3726	PIabc
																	PIuabcpp	b3727	b3727	PIabc
																	PIuabcpp	b3728	b3728	PIabc
														RNDR4	RNDR3	RNDR2	RNDR1	b2234	b2234	RNDR1	RNDR2	RNDR4
														RNDR4	RNDR3	RNDR2	RNDR1	b2235	b2235	RNDR1	RNDR2	RNDR4
														RNDR4b	RNDR3b	RNDR2b	RNDR1b	b2675	b2675	RNDR3
														RNDR4b	RNDR3b	RNDR2b	RNDR1b	b2676	b2676	RNDR3
																	SADT2	b2751	b2751	SADT2
																	SADT2	b2752	b2752	SADT2
																	SBTptspp	b2702	b2702	SBTpts
																	SBTptspp	b2703	b2703	SBTpts
																	SBTptspp	b2704	b2704	SBTpts
																	SUCDi	b0721	b0721	SUCD1i	SUCD4
																	SUCDi	b0722	b0722	SUCD1i	SUCD4
																	SUCDi	b0723	b0723	SUCD1i	SUCD4
																	SUCDi	b0724	b0724	SUCD1i	SUCD4
																	SUCOAS	b0728	b0728	SUCOAS
																	SUCOAS	b0729	b0729	SUCOAS
																	TARTD	b3061	b3061	TARTD
																	TARTD	b3062	b3062	TARTD
																	TAURabcpp	b0365	b0365	TAURabc
																	TAURabcpp	b0366	b0366	TAURabc
																	TAURabcpp	b0367	b0367	TAURabc
																	THD2pp	b1602	b1602	THD2
																	THD2pp	b1603	b1603	THD2
																	THMabcpp	b0066	b0066	THMabc
																	THMabcpp	b0067	b0067	THMabc
																	THMabcpp	b0068	b0068	THMabc
																	THZPSN	b0423	b0423	THZPSN
																	THZPSN	b2530	b2530	THZPSN
																	THZPSN	b3990	b3990	THZPSN
																	THZPSN	b3991	b3991	THZPSN
																	THZPSN	b3992	b3992	THZPSN
																	THZPSN	b4407	b4407	THZPSN
															TRPS3	TRPS2	TRPS1	b1260	b1260	TRPS1	TRPS2	TRPS3
															TRPS3	TRPS2	TRPS1	b1261	b1261	TRPS1	TRPS2	TRPS3
																	TSULabcpp	b2422	b2422	SULabc	TSULabc
																	TSULabcpp	b2423	b2423	SULabc	TSULabc
																	TSULabcpp	b2424	b2424	SULabc	TSULabc
																	XYLabcpp	b3566	b3566	XYLabc
																	XYLabcpp	b3567	b3567	XYLabc
																	XYLabcpp	b3568	b3568	XYLabc
															CBL1abcpp	CBIuabcpp	ADOCBLabcpp	b0158	b0158	CBL1abc
															CBL1abcpp	CBIuabcpp	ADOCBLabcpp	b1709	b1709	CBL1abc
															CBL1abcpp	CBIuabcpp	ADOCBLabcpp	b1711	b1711	CBL1abc
															CBL1tonex	CBItonex	ADOCBLtonex	b3966	b3966	CBL1abc
																	ATPS4rpp	b3731	b3731	ATPS4r
																	ATPS4rpp	b3732	b3732	ATPS4r
																	ATPS4rpp	b3733	b3733	ATPS4r
																	ATPS4rpp	b3734	b3734	ATPS4r
																	ATPS4rpp	b3735	b3735	ATPS4r
																	ATPS4rpp	b3736	b3736	ATPS4r
																	ATPS4rpp	b3737	b3737	ATPS4r
																	ATPS4rpp	b3738	b3738	ATPS4r
																		b3738	b3739	ATPS4r
																		b0180	b0180	C141SN	C161SN	C181SN
																	T2DECAI	b0954	b0954	C141SN	C161SN	C181SN
																		b0733	b0733	CYTBD
																		b0734	b0734	CYTBD
															ECAP3pp	ECAP2pp	ECAP1pp	b3793	b3793	AADDGT
															ECAP3pp	ECAP2pp	ECAP1pp	b3785
																		b1805	b1805	FAO1	FAO2	FAO3
																		b3845	b3845	FAO1	FAO2	FAO3
															ACOAD3f	ACOAD2f	ACOAD1f	b0221	b0221	FAO1	FAO2	FAO3	FAO4
															TDECOAI	ODECOAI	HDCOAI	b3846	b3846	FAO1	FAO2	FAO3	FAO4
																		b2719	b2719	FHL
																		b2720	b2720	FHL
																		b2721	b2721	FHL
																		b2722	b2722	FHL
																		b2723	b2723	FHL
																		b2724	b2724	FHL
																	HEPT2	b3620	b3620	LPSSYN_EC
																	HEPT1	b3621	b3621	LPSSYN_EC
																O16A4Lpp	ECA4OALpp	b3622	b3622	LPSSYN_EC
																	GLCTR3	b3626	b3626	LPSSYN_EC
																	GLCTR2	b3627	b3627	LPSSYN_EC
																	GLCTR1	b3631	b3631	LPSSYN_EC
																		b1224	b1224	NO3R1	NO3R2
																		b1225	b1225	NO3R1	NO3R2
																		b1226	b1226	NO3R1	NO3R2
																		b1227	b1227	NO3R1	NO3R2
											AGPAT181	AGPAT180	AGPAT161	AGPAT160	AGPAT141	AGPAT140	AGPAT120	b3018	b3018	PASYN_EC
											G3PAT181	G3PAT180	G3PAT161	G3PAT160	G3PAT141	G3PAT140	G3PAT120	b4041	b4041	PASYN_EC
[truncated: 12 more columns]

## Sheet: Ecoli OptORF Strategies
	ETHANOL							SUCCINATE
	Deletion	Gene	Reactions	Min Yield	Max Yield			Deletion	Gene	Reactions	Min Yield	Max Yield
iAF OptORF Strategies	b2779	eno	ENO	0.479	0.479		iAF OptORF Strategies
	b4395	ytjC	PGM	0.479	0.479
	b1603	pntA	NADTRHD	0.4751	0.4751			b4122	fumB	FUM	0.0169	0.0169
	b3738 b4025	atpB pgi	ATPS4rpp PGI	0.5092	0.5092
	b3738 b4395	atpB ytjC	ATPS4rpp PGM	0.4957	0.5271			b2463 b4122	maeB fumB	ME2 FUM	0.0169	0.0169
	b4301 b4395	sgcE ytjC	RPE PGM	0.4816	0.4816			b3945 b4122	gldA fumB	ALR4x, GLYCDx, LALDO2x FUM	0.0169	0.0169
	b2297 b2458 b3919	pta eutD tpiA	PTA2, PTAr TPI	0.9089	0.9089			b0355 b0729 b4122	frmB sucD fumB	ACCOAL SUCOAS FUM	0.0169	0.0169
	b0903 b3114 b3952	pflB tdcE pflC	OBFTL, PFL	0.8533	0.8533			b0729 b2920 b4122	sucD scpC fumB	SUCOAS PPCSCT FUM	0.025	0.025
	b2297 b2458 b4025	pta eutD pgi	PTA2, PTAr PGI	0.8207	0.8207			b2508 b2744 b4122	guaB surE fumB	IMPD NTD4, NTD7, NTD9-11 FUM	0.0207	0.0207
	b2297 b2458 b3919 b4388	pta eutD tpiA serB	PTA2, PTAr TPI PSP_L	0.918	0.918			b0767 b1603 b2463 b3588	pgl pntA maeB aldB	PGL THD2pp ME2 ALDD2y	0.1003	0.1003
	b2297 b2458 b2913 b3919	pta eutD serA tpi	PTA2, PTAr PGCD TPI	0.918	0.918			b1603 b1852 b2463 b3588	pntA zwf maeB aldB	THD2pp G6PDH2r ME2 ALDD2y	0.1003	0.1003
	b0902 b3114 b3919 b3951	pflA tdcE tpi pflD	OBTFL, PFL TPI	0.918	0.918			b0767 b1603 b3236 b3588	pgl pntA mdh aldB	PGL THD2pp MDH ALDD2y	0.0964	0.0964
iJR OptORF Strategies	b3738	atpB	ATPS4r	0.6461	0.6461		iJR OptORF Strategies
	b3739	atpI	ATPS4r	0.6461	0.6461
	b4395	ytjC	PGM	0.4964	0.4964			b4122	fumB	FUM	0.0156	0.0156
	b1850 b4025	eda pgi	EDA PGI	0.8151	0.8151			b0351 b1241	mhpF adhC	ACALD	0.4851	0.4851
	b1851 b4025	edd pgi	EDD PGI	0.8151	0.8151			b0116 b3738	lpd atpB	AKGDH, GLYCL, PDH ATPS4r	0.3146	0.3146
	b2297 b2458	pta eutD	PTA2, PTAr	0.7752	0.7752			b0115 b3738	aceF atpB	PDH ATPS4r	0.3146	0.3146
	b2297 b2458 b3919	pta eutD tpiA	PTA2, PTAr TPI	0.8903	0.8903			b0351 b1241 b1761	mhpF adhC gdhA	ACALD GLUDy	0.4936	0.4936
	b1761 b1851 b4025	gdhA edd pgi	GLUDy EDD PGI	0.8202	0.8202			b0351 b1241 b2874	mhpF adhC yqeA	ACALD CBMKr	0.4864	0.4864
	b1761 b1850 b4025	gdhA eda pgi	GLUDy EDA PGI	0.8202	0.8202			b0351 b1241	mhpF adhC	ACALD	0.4851	0.4851
	b0902 b3114 b3952 b4025	pflA tdcE pflC pgi	OBTFL, PFL PGI	0.9072	0.9072			b0351 b1241 b1761 b2874	mhpF adhC gdhA yqeA	ACALD GLUDy CBMKr	0.4947	0.4947
	b0903 b3114 b3951 b4025	pflB tdcE pflD pgi	OBTFL, PFL PGI	0.9072	0.9072			b0351 b1241 b1761 b3493 b3493	mhpF adhC gdhA pitA	ACALD GLUDy PI2tr	0.4943	0.4943
	b0902 b3114 b3951 b4025	pflA tdcE pflD pgi	OBTFL, PFL PGI	0.9072	0.9072			b0351 b1241 b1761	mhpF adhC gdhA	ACALD GLUDy	0.4936	0.4936
	LACTATE
	Deletion	Gene	Reactions	Min Yield	Max Yield
iAF OptORF Strategies	b0115 b0903 b3114 b3951	aceF pflB tdcE pflD	PDH OBTFL, PFL	0.889	0.889
	b0115 b0902 b3114 b3952	aceF pflA tdcE pflC	PDH OBTFL, PFL	0.889	0.889
	b0116 b0902 b3114 b3952	lpd pfA tdcE pflC	AKGDH, GLYCL, PDH OBTFL, PFL	0.8887	0.8887
	b0115 b0902 b3114 b3951 b4025	aceF pflA tdcE pflD pgi	PDH OBTFL, PFL PGI	0.9064	0.9064
	b0115 b0903 b1761 b3114 b3951	aceF pflB gdhA tdcE pflD	PDH GLUDy OBTFL, PFL	0.8975	0.8975
	b0115 b0902 b1603 b3114 b3951	aceF pflA pntA tdcE pflD	PDH THD2pp OBTFL, PFL	0.8962	0.8962
iJR OptORF Strategies	b0351 b1241 b2925	mhpF adhC fbaA	ACALD FBA	0.8554	0.8554
	b0351 b1241 b2288	mhpF adhC nuoA	ACALD NADH6, NADH7, NADH8	0.8522	0.8522
	b0351 b1241 b3236	mhpF adhC mdh	ACALD MDH	0.8385	0.8385
	b0351 b1241 b1761 b4025	mhpF adhC gdhA pgi	ACALD GLUDy PGI	0.9285	0.936
	b0116 b0902 b3114 b3951	lpd pflA tdcE pflD	AKGDH, GLYCL, PDH OBTFL, PFL	0.872	0.872
	b0116 b0902 b3114 b3952	lpd pflA tdcE pflC	AKGDH, GLYCL, PDH OBTFL, PFL	0.872	0.872
	b0351 b1241 b1761 b1849 b4025	mhpF adhC gdhA purT pgi	ACALD GLUDy GART PGI	0.9483	0.9487
	b0004 b0351 b1241 b1761 b4025	thrC mhpF adhC gdhA pgi	4HTHRS ACALD GLUDy PGI	0.9453	0.9453
	b0003 b0351 b1241 b1761 b4025	thrB mhpF adhC gdhA pgi	HSK ACALD GLUDy PGI	0.9453	0.9453

## Sheet: Ecoli CONGA Strategies
	ETHANOL
	Deletion	Gene	Reactions	JR Min	JR Max	AF Min	AF Max	Nonunique	OptORF	Metabolic Difference
iAF OptORF Strategies
	b4079	fdhF	FHL	0.4074	0.4074	0.4096	0.4096	NO	NO	Non-specific
	b0351 b1241	mhpF adhC	ACALD	0	0	0.4085	0.4085	NO	NO	Ethanol Synthesis
	b1200 b1854	ycgT pykA	PYK DHAPT	0.1685	0.1685	0.4192	0.4192	NO	NO	Succinate Transport
	b1603 b4025	pntA pgi	THD2pp PGI	0.4487	0.4487	0.477	0.477	NO	YES	Non-specific
	b0351 b1241 b3738	mhpF adhC atpB	ACALD ATPS4rpp	0	0	0.6372	0.6372	NO	NO	Ethanol Synthesis Hydrogen Transport Succinate Transport
	b0115 b3738 b3919	aceF atpB tpiA	PDH ATPS4rpp TPI	0	0.8255	0.4322	0.4322	YES	NO	Hydrogen Transport
	b0116 b3738 b3919	lpd atpB tpiA	AKGDH, GLYCL, PDH ATPS4rpp TPI	0	0.8255	0.4322	0.4322	YES	NO	Hydrogen Transport
iJR OptORF Strategies	b3739	atpI	ATPS4rpp	0.6461	0.6461	0.3928	0.3928	NO	YES	Hydrogen Transport
	b3738	atpB	ATPS4rpp	0.6461	0.6461	0.4189	0.4189	NO	YES	Hydrogen Transport
	b4025	pgi	PGI	0.4487	0.4487	0.4024	0.4024	NO	NO	Non-specific
	b1851 b4025	edd pgi	EDD PGI	0.8151	0.8151	0.4024	0.4024	NO	YES	Hexokinase
	b1852 b3738	zwf atpB	G6PDH2r ATPS4rpp	0.7252	0.7252	0.3965	0.3965	NO	NO	Hydrogen Transport
	b1852 b3739	zwf atpI	G6PDH2r ATPS4rpp	0.7252	0.7252	0.3928	0.3928	NO	NO	Hydrogen Transport
	b1851 b3919 b3946	edd tpiA fsaB	EDD TPI F6PA	0.5458	0.5458	0	0	NO	NO	1,2-Propanediol Synthesis
	b1850 b3919 b3946	eda tpiA fsaB	EDA TPI F6PA	0.5458	0.5458	0	0	NO	NO	1,2-Propanediol Synthesis
	b1852 b3919 b3946	zwf tpiA fsaB	G6PDH2r TPI F6PA	0.4865	0.4865	0	0	NO	NO	1,2-Propanediol Synthesis
	SUCCINATE
	Deletion	Gene	Reactions	JR Min	JR Max	AF Min	AF Max	Nonunique	OptORF	Metabolic Difference
iAF OptORF Strategies	b4025 b4122	pgi fumB	PGI FUM	0.0095	0.0095	0.0154	0.0154	NO	NO	Non-specific
	b1850 b4025	eda pgi	EDA PGI	0.0018	0.0018	0.005	0.005	NO	NO	Non-specific
	b1851 b4025	edd pgi	EDD PGI	0.0018	0.0018	0.005	0.005	NO	NO	Non-specific
	b1850 b4025 b4122	eda pgi fumB	EDA PGI FUM	0.006	0.006	0.0154	0.0154	NO	NO	Non-specific
	b1851 b4025 b4122	edd pgi fumB	EDD PGI FUM	0.006	0.006	0.0154	0.0154	NO	NO	Non-specific
	b4025 b4122	pgi fumB	PGI FUM	0.0095	0.0095	0.0154	0.0154	NO	NO	Non-specific
	b0767 b1603 b2463 (b3588)	pgl pntA maeB (aldB)	PGL THD2pp ME2 (ALDD2y)	0.0047	0.0047	0.1003	0.1003	NO	YES	Non-specific
	b0767 b1603 b3236 (b3588)	pgl pntA mdh (aldB)	PGL THD2pp MDH (ALDD2y)	0.0047	0.0047	0.0964	0.0964	NO	YES	Non-specific
	b1416 b1851 b4025 b4122	gapC_2 edd pgi fumB	EDD PGI FUM	0.006	0.006	0.0154	0.0154	NO	NO	Non-specific
iJR OptORF Strategies	b0351 b1241	mhpF adhC	ACALD	0.4851	0.4851	0.0047	0.0047	NO	YES	Ethanol Synthesis
	b0116 b3738	lpd atpB	AKGDH, GLYCL, PDH ATPS4rpp	0.3146	0.3146	0.0054	0.0054	NO	YES	Hydrogen Transport
	b0115 b3738	aceF atpB	PDH ATPS4r	0.3146	0.3146	0.0054	0.0054	NO	YES	Hydrogen Transport
	b0351 b1241 b1761	mhpF adhC gdhA	ACALD GLUDy	0.4936	0.4936	0.0043	0.0043	NO	YES	Ethanol Synthesis
	b0351 b1241 b2874	mhpF adhC yqeA	ACALD CBMKr	0.4864	0.4864	0.0046	0.0046	NO	YES	Ethanol Synthesis
	b0351 b1241	mhpF adhC	ACALD	0.4851	0.4851	0.0047	0.0047	NO	YES	Ethanol Synthesis
	b0351 b1241 (b1539) b1761	mhpF adhC (ydfG) gdhA	ACALD (ATHRDHr) GLUDy	0.4936	0.4936	0.0032	0.0032	NO	YES	Ethanol Synthesis
	b0351 b1241 b1761 b2874	mhpF adhC gdhA yqeA	ACALD GLUDy CBMKr	0.4947	0.4947	0.0043	0.0043	NO	YES	Ethanol Synthesis
	b0351 b1241 b1761 b3617	mhpF adhC gdhA kbl	ACALD GLUDy GLYAT	0.4936	0.4936	0.0032	0.0032	NO	YES	Succinate Transport
	LACTATE
	Deletion	Gene	Reactions	JR Min	JR Max	AF Min	AF Max	Nonunique	OptORF	Metabolic Difference
iAF OptORF Strategies	b0351 b1241 b3617 b4079	mhpF adhC rfaB fdhF	ACALD GLYAT FHL	0.0117	0.0117	0.8706	0.8706	NO	NO	Succinate Transport
	b0356 b1241 b1603 b4079	frmA adhC pntA fdhF	ALCD19, FALDH2 ALCD2x FHL	0.0181	0.0276	0.8706	0.8706	YES	NO	Succinate Transport
	b0351 b1241 b1603 b4079	mhpF adhC pntA fdhF	ACALD THD2pp FHL	0.1931	0.1931	0.8838	0.8838	NO	NO	Succinate Transport
	b0351 b1241 b1603 b3739 b4079	mhpF adhC pntA atpI fdhF	ACALD THD2pp ATPS4rpp FHL	0	0.543	0.8838	0.8838	YES	NO	Succinate Transport
	b0356 b1241 b1478 b1761 b4079	frmA adhC adhP gdhA fdhF	ALCD19, FALDH2 ALCD2x GLUDy FHL	0.0165	0.0252	0.8811	0.8811	YES	NO	Succinate Transport
	b0351 b1241 b2874 b3617 b4079	mhpF adhC yqeA kbl fdhF	ACALD CBMKr GLYAT FHL	0.0116	0.0116	0.8723	0.8723	NO	NO	Succinate Transport
iJR OptORF Strategies	b0351 b1241 b2925	mhpF adhC fbaA	ACALD FBA	0.8554	0.8554	0	0	NO	YES	Hydrogen Production Ethanol Synthesis
	b0351 b1241 b2288	mhpF adhC nuoA	ACALD NADH16pp, NADH17pp, NADH18pp	0.8522	0.8522	0	0	NO	YES	Hydrogen Production Ethanol Synthesis
	b0351 b1241 b4122	mhpF adhC fumB	ACALD FUM	0.8385	0.8385	0	0	NO	YES	Hydrogen Production Ethanol Synthesis
	b0351 b1241 b1761 b4025	mhpF adhC gdhA pgi	ACALD GLUDy PGI	0.9285	0.936	0	0	YES	YES	Hydrogen Production Ethanol Synthesis
	b0351 b1241 b1603 b2288	mhpF adhC pntA nuoA	ACALD THD2pp NADH16pp, NADH17pp, NADH18pp	0.8684	0.8684	0	0	NO	NO	Hydrogen Production Ethanol Synthesis
	b0351 b1241 b1761 b2925	mhpF adhC gdhA fbaA	ACALD GLUDy FBA	0.8679	0.8679	0	0	NO	NO	Hydrogen Production Ethanol Synthesis

## Sheet: Ecoli Before & After
	ETHANOL											ETHANOL AFTER
	Deletion	Gene	Reactions	JR Min	JR Max	AF Min	AF Max	Nonunique	OptORF			Deletion	Gene	Reactions	JR Min	JR Max	AF Min	AF Max	Nonunique	OptORF
iAF OptORF Strategies											iAF OptORF Strategies
	b4079	fdhF	FHL	0.4074	0.4074	0.4096	0.4096	NO	NO			b4079	fdhF	FHL	0.3983	0.3983	0.3927	0.3927	NO	NO
	b0351 b1241	mhpF adhC	ACALD	0	0	0.4085	0.4085	NO	NO			b0351 b1241	mhpF adhC	ACALD	0.397	0.397	0.4083	0.4083	NO	NO
	b1200 b1854	ycgT pykA	PYK DHAPT	0.1685	0.1685	0.4192	0.4192	NO	NO			b1200 b1854	ycgT pykA	PYK DHAPT	0.2077	0.2077	0.1605	0.1605	NO	NO
	b1603 b4025	pntA pgi	THD2pp PGI	0.4487	0.4487	0.477	0.477	NO	YES			b1603 b4025	pntA pgi	THD2pp PGI	0.4839	0.4839	0.4769	0.4769	NO	NO
	b0351 b1241 b3738	mhpF adhC atpB	ACALD ATPS4rpp	0	0	0.6372	0.6372	NO	NO			b0351 b1241 b3738	mhpF adhC atpB	ACALD ATPS4rpp	0.0793	0.0793	0.1327	0.1327	NO	NO
	b0115 b3738 b3919	aceF atpB tpiA	PDH ATPS4rpp TPI	0	0.8255	0.4322	0.4322	YES	NO			b0115 b3738 b3919	aceF atpB tpiA	PDH ATPS4rpp TPI	0.4214	0.4214	0.4322	0.4322	NO	NO
	b0116 b3738 b3919	lpd atpB tpiA	AKGDH, GLYCL, PDH ATPS4rpp TPI	0	0.8255	0.4322	0.4322	YES	NO			b0116 b3738 b3919	lpd atpB tpiA	AKGDH, GLYCL, PDH ATPS4rpp TPI	0.4214	0.4214	0.4322	0.4322	NO	NO
iJR OptORF Strategies	b3739	atpI	ATPS4rpp	0.6461	0.6461	0.3928	0.3928	NO	YES		iJR OptORF Strategies	b3739	atpI	ATPS4rpp	0.4258	0.4258	0.3927	0.3927	NO	NO
	b3738	atpB	ATPS4rpp	0.6461	0.6461	0.4189	0.4189	NO	YES			b3738	atpB	ATPS4rpp	0.4258	0.4258	0.4174	0.4174	NO	NO
	b4025	pgi	PGI	0.4487	0.4487	0.4024	0.4024	NO	NO			b4025	pgi	PGI	0.3908	0.3908	0.4023	0.4023	NO	NO
	b1851 b4025	edd pgi	EDD PGI	0.8151	0.8151	0.4024	0.4024	NO	YES			b1851 b4025	edd pgi	EDD PGI	0.3908	0.3908	0.4023	0.4023	NO	NO
	b1852 b3739	zwf atpI	G6PDH2r ATPS4rpp	0.7252	0.7252	0.3928	0.3928	NO	NO			b1852 b3738	zwf atpB	G6PDH2r ATPS4rpp	0.3874	0.3874	0.3962	0.3962	NO	NO
	b1852 b3738	zwf atpB	G6PDH2r ATPS4rpp	0.7252	0.7252	0.3965	0.3965	NO	NO			b1852 b3739	zwf atpI	G6PDH2r ATPS4rpp	0.3874	0.3874	0.3962	0.3962	NO	NO
	b1851 b3919 b3946	edd tpiA fsaB	EDD TPI F6PA	0.5458	0.5458	0	0	NO	NO			b1851 b3919 b3946	edd tpiA fsaB	EDD TPI F6PA	0	0	0	0	NO	NO
	b1850 b3919 b3946	eda tpiA fsaB	EDA TPI F6PA	0.5458	0.5458	0	0	NO	NO			b1850 b3919 b3946	eda tpiA fsaB	EDA TPI F6PA	0	0	0	0	NO	NO
	b1852 b3919 b3946	zwf tpiA fsaB	G6PDH2r TPI F6PA	0.4865	0.4865	0	0	NO	NO			b1852 b3919 b3946	zwf tpiA fsaB	G6PDH2r TPI F6PA	0	0	0	0	NO	NO
	SUCCINATE											SUCCINATE AFTER
	Deletion	Gene	Reactions	JR Min	JR Max	AF Min	AF Max	Nonunique	OptORF			Deletion	Gene	Reactions	JR Min	JR Max	AF Min	AF Max	Nonunique	OptORF
iAF OptORF Strategies	b4025 b4122	pgi fumB	PGI FUM	0.0095	0.0095	0.0154	0.0154	NO	NO		iAF OptORF Strategies	b4025 b4122	pgi fumB	PGI FUM	0.0166	0.0166	0.0148	0.0148	NO	NO
	b1850 b4025	eda pgi	EDA PGI	0.0018	0.0018	0.005	0.005	NO	NO			b1850 b4025	eda pgi	EDA PGI	0.0051	0.0051	0.0048	0.0048	NO	NO
	b1851 b4025	edd pgi	EDD PGI	0.0018	0.0018	0.005	0.005	NO	NO			b1851 b4025	edd pgi	EDD PGI	0.0051	0.0051	0.0048	0.0048	NO	NO
	b1850 b4025 b4122	eda pgi fumB	EDA PGI FUM	0.006	0.006	0.0154	0.0154	NO	NO			b1850 b4025 b4122	eda pgi fumB	EDA PGI FUM	0.0166	0.0166	0.0148	0.0148	NO	NO
	b1851 b4025 b4122	edd pgi fumB	EDD PGI FUM	0.006	0.006	0.0154	0.0154	NO	NO			b1851 b4025 b4122	edd pgi fumB	EDD PGI FUM	0.0166	0.0166	0.0148	0.0148	NO	NO
	b4025 b4122	pgi fumB	PGI FUM	0.0095	0.0095	0.0154	0.0154	NO	NO			b4025 b4122	pgi fumB	PGI FUM	0.0166	0.0166	0.0148	0.0148	NO	NO
	b0767 b1603 b2463 (b3588)	pgl pntA maeB (aldB)	PGL THD2pp ME2 (ALDD2y)	0.0047	0.0047	0.1003	0.1003	NO	YES			b0767 b1603 b2463 b3588	pgl pntA maeB aldB	PGL THD2pp ME2 ALDD2y	0.1172	0.1172	0.0987	0.0987	NO	YES
	b0767 b1603 b3236 (b3588)	pgl pntA mdh (aldB)	PGL THD2pp MDH (ALDD2y)	0.0047	0.0047	0.0964	0.0964	NO	YES			b0767 b1603 b3236 b3588	pgl pntA mdh aldB	PGL THD2pp MDH ALDD2y	0.1128	0.1128	0.0947	0.0947	NO	NO
	b1416 b1851 b4025 b4122	gapC_2 edd pgi fumB	EDD PGI FUM	0.006	0.006	0.0154	0.0154	NO	NO			b1416 b1851 b4025 b4122	gapC_2 edd pgi fumB	EDD PGI FUM	0.0166	0.0166	0.0148	0.0148	NO	NO
iJR OptORF Strategies	b0351 b1241	mhpF adhC	ACALD	0.4851	0.4851	0.0047	0.0047	NO	YES		iJR OptORF Strategies	b0351 b1241	mhpF adhC	ACALD	0.0048	0.0048	0.0045	0.0045	NO	NO
	b0116 b3738	lpd atpB	AKGDH, GLYCL, PDH ATPS4rpp	0.3146	0.3146	0.0054	0.0054	NO	YES			b0116 b3738	lpd atpB	AKGDH, GLYCL, PDH ATPS4rpp	0.0055	0.0055	0.0052	0.0052	NO	NO
	b0115 b3738	aceF atpB	PDH ATPS4r	0.3146	0.3146	0.0054	0.0054	NO	YES			b0115 b3738	aceF atpB	PDH ATPS4r	0.0055	0.0055	0.0052	0.0052	NO	NO
	b0351 b1241 b1761	mhpF adhC gdhA	ACALD GLUDy	0.4936	0.4936	0.0043	0.0043	NO	YES			b0351 b1241 b1761	mhpF adhC gdhA	ACALD GLUDy	0.0044	0.0044	0.0041	0.0041	NO	NO
	b0351 b1241 b2874	mhpF adhC yqeA	ACALD CBMKr	0.4864	0.4864	0.0046	0.0046	NO	YES			b0351 b1241 b2874	mhpF adhC yqeA	ACALD CBMKr	0.0047	0.0047	0.0044	0.0044	NO	NO
	b0351 b1241	mhpF adhC	ACALD	0.4851	0.4851	0.0047	0.0047	NO	YES			b0351 b1241	mhpF adhC	ACALD	0.0048	0.0048	0.0045	0.0045	NO	NO
	b0351 b1241 (b1539) b1761	mhpF adhC (ydfG) gdhA	ACALD (ATHRDHr) GLUDy	0.4936	0.4936	0.0032	0.0032	NO	YES			b0351 b1241 b1539 b1761	mhpF adhC ydfG gdhA	ACALD ATHRDHr GLUDy	0.4819	0.4819	0.4958	0.4958	NO	NO
	b0351 b1241 b1761 b2874	mhpF adhC gdhA yqeA	ACALD GLUDy CBMKr	0.4947	0.4947	0.0043	0.0043	NO	YES			b0351 b1241 b1761 b2874	mhpF adhC gdhA yqeA	ACALD GLUDy CBMKr	0.0043	0.0043	0.0041	0.0041	NO	NO
	b0351 b1241 b1761 b3617	mhpF adhC gdhA kbl	ACALD GLUDy GLYAT	0.4936	0.4936	0.0032	0.0032	NO	YES			b0351 b1241 b1761 b3617	mhpF adhC gdhA kbl	ACALD GLUDy GLYAT	0.4819	0.4819	0.4958	0.4958	NO	NO
	LACTATE											LACTATE AFTER
	Deletion	Gene	Reactions	JR Min	JR Max	AF Min	AF Max	Nonunique	OptORF			Deletion	Gene	Reactions	JR Min	JR Max	AF Min	AF Max	Nonunique	OptORF
iAF OptORF Strategies	b0351 b1241 b3617 b4079	mhpF adhC rfaB fdhF	ACALD GLYAT FHL	0.0117	0.0117	0.8706	0.8706	NO	NO		iAF OptORF Strategies	b0351 b1241 b3617 b4079	mhpF adhC rfaB fdhF	ACALD GLYAT FHL	0.0117	0.0117	0	0.003	YES	NO
	b0356 b1241 b1478 b4079	frmA adhC pntA fdhF	ALCD19, FALDH2 ALCD2x FHL	0.0181	0.0276	0.8706	0.8706	YES	NO			b0356 b1241 b1478 b4079	frmA adhC pntA fdhF	ALCD19, FALDH2 ALCD2x FHL	0.0117	0.0117	0	0.003	YES	NO
	b0351 b1241 b1603 b4079	mhpF adhC pntA fdhF	ACALD THD2pp FHL	0.1931	0.1931	0.8838	0.8838	NO	NO			b0351 b1241 b1603 b4079	mhpF adhC pntA fdhF	ACALD THD2pp FHL	0.1903	0.1903	0	0.153	YES	NO
	b0351 b1241 b1603 b3739 b4079	mhpF adhC pntA atpI fdhF	ACALD THD2pp ATPS4rpp FHL	0	0.543	0.8838	0.8838	YES	NO			b0351 b1241 b1603 b3739 b4079	mhpF adhC pntA atpI fdhF	ACALD THD2pp ATPS4rpp FHL	0	0.5301	0	0.153	YES	NO
	b0356 b1241 b1478 b1761 b4079	frmA adhC adhP gdhA fdhF	ALCD19, FALDH2 ALCD2x GLUDy FHL	0.0165	0.0252	0.8811	0.8811	YES	NO			b0356 b1241 b1478 b1761 b4079	frmA adhC adhP gdhA fdhF	ALCD19, FALDH2 ALCD2x GLUDy FHL	0.0107	0.0107	0	0.0028	YES	NO
	b0351 b1241 b2874 b3617 b4079	mhpF adhC yqeA kbl fdhF	ACALD CBMKr GLYAT FHL	0.0116	0.0116	0.8723	0.8723	NO	NO			b0351 b1241 b2874 b3617 b4079	mhpF adhC yqeA kbl fdhF	ACALD CBMKr GLYAT FHL	0.0116	0.0116	0	0.003	YES	NO
iJR OptORF Strategies	b0351 b1241 b2925	mhpF adhC fbaA	ACALD FBA	0.8554	0.8554	0	0	NO	YES		iJR OptORF Strategies	b0351 b1241 b2925	mhpF adhC fbaA	ACALD FBA	0	0	0	0	NO	NO
	b0351 b1241 b2288	mhpF adhC nuoA	ACALD NADH16pp, NADH17pp, NADH18pp	0.8522	0.8522	0	0	NO	YES			b0351 b1241 b2288	mhpF adhC nuoA	ACALD NADH16pp, NADH17pp, NADH18pp	0	0	0	0	NO	NO
	b0351 b1241 b4122	mhpF adhC fumB	ACALD FUM	0.8385	0.8385	0	0	NO	YES			b0351 b1241 b4122	mhpF adhC fumB	ACALD FUM	0	0	0	0	NO	NO
	b0351 b1241 b1761 b4025	mhpF adhC gdhA pgi	ACALD GLUDy PGI	0.9285	0.936	0	0	YES	YES			b0351 b1241 b1761 b4025	mhpF adhC gdhA pgi	ACALD GLUDy PGI	0	0	0	0	NO	NO
	b0351 b1241 b1603 b2288	mhpF adhC pntA nuoA	ACALD THD2pp NADH16pp, NADH17pp, NADH18pp	0.8684	0.8684	0	0	NO	NO			b0351 b1241 b1603 b2288	mhpF adhC pntA nuoA	ACALD THD2pp NADH16pp, NADH17pp, NADH18pp	0	0	0	0	NO	NO
	b0351 b1241 b1761 b2925	mhpF adhC gdhA fbaA	ACALD GLUDy FBA	0.8679	0.8679	0	0	NO	NO			b0351 b1241 b1761 b2925	mhpF adhC gdhA fbaA	ACALD GLUDy FBA	0	0	0	0	NO	NO
