# Supplementary material for: Identification of Functional Differences in Metabolic Networks Using Comparative Genomics and Constraint-Based Models
Source: PLoS One. 2012 Apr 16;7(4):e34670. doi: 10.1371/journal.pone.0034670 (PMC3359066; doi:10.1371/journal.pone.0034670)
Supplement: Text S1 — Sample implementation of CONGA formulation in GAMS format. A free demo version of GAMS can be downloaded from http://www.gams.com. This file contains the example network described in Figure 2. (GMS) [file pone.0034670.s007.gms]

********************************************************************************
* CONGA: Comparison of Networks by Genome Alignment
* Joshua Hamilton and Jennifer Reed
* Department of Chemical and Biological Engineering
* University of Wisconsin-Madison, Madison, Wisconsin, USA
* February 2012
********************************************************************************
* The objective of this formulation is to identify structural differences
* between networks which are associated with functional metabolic differences.
*
* The model takes as input S matrices and GPR associations for each network,
* and a list of orthologs between the models. Because variables and parameters
* are defined for each species, we utilize a unique suffix for each model.
* For this network, s1 indicates species 1 and s2 indicates species 2.
*
* The program returns as output a text file called GrowthComparison.txt
* containing the deletion strategies.
*
* The code is broken up into sections:
* Section 1 - Model Data: S matrices and ortholog data.
* Section 2 - CONGA Parameters: users should use this section to define
*                               their simulation conditions.
* Section 3 - Equations: the equations used to define the model.
* Section 4 - Growth Media: users should use this section to define
*                           their simulation conditions.
* Section 5 - Models and Options: defines the models and specifies advanced
*                                 CPLEX options
* Section 6 - Solution Loop: integer cut implementation.
* Users can modify Sections 1, 2, 3, and 4 depending on their needs (e.g.,
* organisms being compared, dominant organism, number of deletions, etc).
*
* This implementation uses the CPLEX indicator constraint facility. Use of other
* solvers will require reformulation of the indicator constraints as big-M
* constraints.
*
* Prior to using this algorithm to study larger genome-scale networks, it is
* crucial that GPR constraints be implemented as described in Ref 28
* (Kim and Reed, 2010). We also recommend that users implement our Methods
* fully, including tilting the inner objective, reducing the number of dual
* variables, and performing the variable reduction procedure.
********************************************************************************

$offdigit
$offlisting


********************************************************************************
* SECTION 1: MODEL DATA
* Import S matrices, GPR associations, and set of orthologs
********************************************************************************

* S matrix of species 1
Sets i_s1 metabolites in S (m) / s, i1, i2, i3, p, b / ;

Set j_s1 reactions in S (n) / S_ex, RS1, R12, R23, R2B, R3B, B_ex, P_ex / ;

Set rev_s1(j_s1) / R23 / ;

Set exch_s1(j_s1) exchange fluxes / S_ex, B_ex, P_ex / ;

Parameters
S_s1(i_s1,j_s1) contains the S matrix /
s.S_ex     -1
s.RS1      -1
i1.RS1     1
i1.R12     -1
i2.R12     1
i2.R23     -1
i3.R23     1
i2.R2B     -1
b.R2B      0.1
i3.R3B     -1
b.R3B      0.06
p.R3B      0.2
b.B_ex     -1
p.P_ex     -1 / ;


* GPR associations of species 1
Set p_s1 /1/
    g_s1 /gs1, g12, g23, g2b, g3b/ ;

Set GPR_s1(j_s1,p_s1,g_s1) / rs1.1.gs1, r12.1.g12, r23.1.g23, r2b.1.g2b, r3b.1.g3b/;

Sets PJ_s1(j_s1,p_s1), hasGPR_s1(j_s1), noGPR_s1(j_s1) ;

PJ_s1(j_s1,p_s1)$sum(g_s1$GPR_s1(j_s1,p_s1,g_s1),1)=yes;
hasGPR_s1(j_s1)$sum(p_s1$PJ_s1(j_s1,p_s1),1)=yes;
noGPR_s1(j_s1)=not hasGPR_s1(j_s1);


* S matrix of species 2
Sets i_s2 metabolites in S (m) / s, i1, i2, i3, i4, p, b / ;

Set j_s2 reactions in S (n) / S_ex, RS1, R12, R14, R23, R2B, R3B, R4B, B_ex, P_ex / ;

Set rev_s2(j_s2) / R23 / ;

Set exch_s2(j_s2) exchange fluxes / S_ex, B_ex, P_ex / ;

Parameters
S_s2(i_s2,j_s2) contains the S matrix /
s.S_ex     -1
s.RS1      -1
i1.RS1     1
i1.R12     -1
i2.R12     1
i1.R14     -1
i4.R14     1
i2.R23     -1
i3.R23     1
i2.R2B     -1
b.R2B      0.1
i3.R3B     -1
b.R3B      0.06
p.R3B      0.2
i4.R4B     -1
b.R4B      0.08
p.R4B      0.1
b.B_ex     -1
p.P_ex     -1 / ;


* GPR associations of species 2
Set p_s2 /1, 2/
    g_s2 /gs1, gs1a, g12, g14, g23, g2b, g3b, g4b/ ;

Set GPR_s2(j_s2,p_s2,g_s2)
  / rs1.1.gs1, rs1.2.gs1a, r12.1.g12, r14.1.g14, r23.1.g23, r2b.1.g2b, r3b.1.g3b, r4b.1.g4b / ;

Sets PJ_s2(j_s2,p_s2), hasGPR_s2(j_s2), noGPR_s2(j_s2) ;

PJ_s2(j_s2,p_s2)$sum(g_s2$GPR_s2(j_s2,p_s2,g_s2),1)=yes;
hasGPR_s2(j_s2)$sum(p_s2$PJ_s2(j_s2,p_s2),1)=yes;
noGPR_s2(j_s2)=not hasGPR_s2(j_s2);


* Define the set of orthlogs.
Set common(g_s1, g_s2) / gs1.gs1, g12.g12, g2b.g2b, g3b.g3b / ;


********************************************************************************
* SECTION 2: CONGA PARAMETERS
********************************************************************************

* Define parameters for the problem 
Parameter 
  biomass_s1(j_s1) name of biomass flux (inner problem)
  target_s1(j_s1) name of target flux (outer problem)
  biomass_s2(j_s2) name of biomass flux (inner problem)
  target_s2(j_s2) name of target flux (outer problem)
  UL_s1(j_s1) upper limit on fluxes
  LL_s1(j_s1) lower limit on fluxes
  UL_s2(j_s2) upper limit on fluxes
  LL_s2(j_s2) lower limit on fluxes
  Vmax maximum allowed flux (or |min| allowed flux) through a reaction /1000/
  alpha penalty for a deletion /1E-3/ ;
biomass_s1('b_ex') = 1;
target_s1('b_ex') = 1;
biomass_s2('b_ex') = 1;
target_s2('b_ex') = 1;


* We imbed CONGA in a loop and utilize integer cuts to generate multiple
* solutions with less than a specified number of deletions. For example, to
* generate 5 solutions with less than 2 gene deletions:
*  soln /file1*file5/
*  maxko /2/
Sets
  soln total solutions /file1*file5/ 
  store(soln) ;
Scalar
  maxKO max deletions /2/ ;


********************************************************************************
* SECTION 3: EQUATIONS
* Equations needed to define the models.
* User must select appropriate outer objective.
********************************************************************************

* Define the equations for the inner problem. The equation sets are identical,
* and must be defined for each species.

* Define for 1st species.
Variables
  u12_s1(i_s1) dual variable associated with metabolites
  u56_s1(j_s1) dual variable associated with gene deletions
  u_s1 FBA objective
  v_s1 flux through each reaction ;

Binary Variables
  z_s1(g_s1) binary variable for state of genes
  y_s1(j_s1) binary variable for state of reactions ;

Positive Variables
  u3_s1(j_s1) dual variable associated with lower bounds
  u4_s1(j_s1) dual variable associated with upper bounds
  w_s1(j_s1,p_s1) state of genes ;
w_s1.up(j_s1,p_s1)=1;

Parameters
  c_ip_s1(j_s1) c-vector for inner problem ;

Equations
  FBAobj_s1 FBA objective
  maxknock_s1 limit of number of gene deletions
  primaldual_s1 equality of primal and dual objectives
  massbalance_s1(i_s1) Sv = 0
  dualbalance_s1(j_s1) dual constraint
  vbound_s1(j_s1) v=0 for deleted reactions (indicator constraint)
  u56bound_s1(j_s1) u56=0 for active reactions (indicator constraint)
  u3bound_s1(j_s1) u3=0 for deleted reactions (indicator constraint)
  u4bound_s1(j_s1) u4=0 for deleted reactions (indicator constraint)
  and_GP_eqn_off_s1(j_s1,p_s1) GPR constraint: protein off if subunit off 
  and_GP_eqn_on_s1(j_s1,p_s1,g_s1) GPR constraint: protein on if subunits on 
  or_PJ_eqn_off_s1(j_s1) GPR constraint: reaction off if isoforms off 
  or_PJ_eqn_on_s1(j_s1,p_s1) GPR constraint: reaction on if isoform on ;

FBAobj_s1 ..                                    u_s1 =e= sum( j_s1, c_ip_s1(j_s1)*v_s1(j_s1) );
maxknock_s1 ..                                  sum( g_s1,1-z_s1(g_s1) ) =l= maxKO;
primaldual_s1 ..                                sum( j_s1,c_ip_s1(j_s1)*v_s1(j_s1) ) =e=
		                                 - sum( j_s1,v_s1.lo(j_s1)*u3_s1(j_s1) )
		                                 + sum( j_s1,v_s1.up(j_s1)*u4_s1(j_s1) );
massbalance_s1(i_s1) ..                        sum( j_s1,S_s1(i_s1,j_s1)*v_s1(j_s1) ) =e= 0;
dualbalance_s1(j_s1) ..                        sum( i_s1,S_s1(i_s1,j_s1)*u12_s1(i_s1) )
			                         + u56_s1(j_s1) - u3_s1(j_s1) + u4_s1(j_s1)
			                         =e= c_ip_s1(j_s1);
vbound_s1(hasGPR_s1) ..                        v_s1(hasGPR_s1) =e= 0;
u56bound_s1(hasGPR_s1) ..                      u56_s1(hasGPR_s1) =e= 0;
u3bound_s1(hasGPR_s1) ..                       u3_s1(hasGPR_s1) =e= 0;
u4bound_s1(hasGPR_s1) ..                       u4_s1(hasGPR_s1) =e= 0;
and_GP_eqn_off_s1(PJ_s1(j_s1,p_s1)) ..       sum(g_s1$GPR_s1(j_s1,p_s1,g_s1), z_s1(g_s1)-1) =l= w_s1(j_s1,p_s1)-1;
and_GP_eqn_on_s1(GPR_s1(j_s1,p_s1,g_s1)) .. z_s1(g_s1) =g= w_s1(j_s1,p_s1);
or_PJ_eqn_off_s1(hasGPR_s1) ..                 y_s1(hasGPR_s1) =l= sum(p_s1$PJ_s1(hasGPR_s1,p_s1), w_s1(hasGPR_s1,p_s1));
or_PJ_eqn_on_s1(PJ_s1(hasGPR_s1,p_s1)) ..    y_s1(hasGPR_s1) =g= w_s1(hasGPR_s1,p_s1);


* Define for 2nd species.
Variables
  u12_s2(i_s2) dual variable associated with metabolites
  u56_s2(j_s2) dual variable associated with gene deletions
  u_s2 FBA objective
  v_s2 flux through each reaction ;

Binary Variables
  z_s2(g_s2) binary variable for state of genes
  y_s2(j_s2) binary variable for state of reactions ;

Positive Variables
  u3_s2(j_s2) dual variable associated with lower bounds
  u4_s2(j_s2) dual variable associated with upper bounds
  w_s2(j_s2,p_s2) state of genes ;
w_s2.up(j_s2,p_s2)=1;

Parameters
  c_ip_s2(j_s2) c-vector for inner problem ;

Equations
  FBAobj_s2 FBA objective
  maxknock_s2 limit of number of gene deletions
  primaldual_s2 equality of primal and dual objectives
  massbalance_s2(i_s2) Sv = 0
  dualbalance_s2(j_s2) dual constraint
  vbound_s2(j_s2) v=0 for deleted reactions (indicator constraint)
  u56bound_s2(j_s2) u56=0 for active reactions (indicator constraint)
  u3bound_s2(j_s2) u3=0 for deleted reactions (indicator constraint)
  u4bound_s2(j_s2) u4=0 for deleted reactions (indicator constraint)
  and_GP_eqn_off_s2(j_s2,p_s2) GPR constraint: protein off if subunit off 
  and_GP_eqn_on_s2(j_s2,p_s2,g_s2) GPR constraint: protein on if subunits on 
  or_PJ_eqn_off_s2(j_s2) GPR constraint: reaction off if isoforms off 
  or_PJ_eqn_on_s2(j_s2,p_s2) GPR constraint: reaction on if isoform on ;

FBAobj_s2 ..                                    u_s2 =e= sum( j_s2, c_ip_s2(j_s2)*v_s2(j_s2) );
maxknock_s2 ..                                  sum( g_s2,1-z_s2(g_s2) ) =l= maxKO;
primaldual_s2 ..                                sum( j_s2,c_ip_s2(j_s2)*v_s2(j_s2) ) =e=
		                                 - sum( j_s2,v_s2.lo(j_s2)*u3_s2(j_s2) )
		                                 + sum( j_s2,v_s2.up(j_s2)*u4_s2(j_s2) );
massbalance_s2(i_s2) ..                        sum( j_s2,S_s2(i_s2,j_s2)*v_s2(j_s2) ) =e= 0;
dualbalance_s2(j_s2) ..                        sum( i_s2,S_s2(i_s2,j_s2)*u12_s2(i_s2) )
			                         + u56_s2(j_s2) - u3_s2(j_s2) + u4_s2(j_s2)
			                         =e= c_ip_s2(j_s2);
vbound_s2(hasGPR_s2) ..                        v_s2(hasGPR_s2) =e= 0;
u56bound_s2(hasGPR_s2) ..                      u56_s2(hasGPR_s2) =e= 0;
u3bound_s2(hasGPR_s2) ..                       u3_s2(hasGPR_s2) =e= 0;
u4bound_s2(hasGPR_s2) ..                       u4_s2(hasGPR_s2) =e= 0;
and_GP_eqn_off_s2(PJ_s2(j_s2,p_s2)) ..       sum(g_s2$GPR_s2(j_s2,p_s2,g_s2), z_s2(g_s2)-1) =l= w_s2(j_s2,p_s2)-1;
and_GP_eqn_on_s2(GPR_s2(j_s2,p_s2,g_s2)) .. z_s2(g_s2) =g= w_s2(j_s2,p_s2);
or_PJ_eqn_off_s2(hasGPR_s2) ..                 y_s2(hasGPR_s2) =l= sum(p_s2$PJ_s2(hasGPR_s2,p_s2), w_s2(hasGPR_s2,p_s2));
or_PJ_eqn_on_s2(PJ_s2(hasGPR_s2,p_s2)) ..    y_s2(hasGPR_s2) =g= w_s2(hasGPR_s2,p_s2);


* Define sets needed for integer cuts
Parameters
  storeZ_s1(g_s1,soln) genes which were deleted in a particular solution
  storeKnock_s1(soln) total number of genes which were deleted
  storeY_s1(j_s1,soln) reactions which were deleted in a particular solution
  storeV_s1(j_s1,soln) flux distribution associated with a particular solution ;

Parameters
  storeZ_s2(g_s2,soln) genes which were deleted in a particular solution
  storeKnock_s2(soln) total number of genes which were deleted
  storeY_s2(j_s2,soln) reactions which were deleted in a particular solution
  storeV_s2(j_s2,soln) flux distribution associated with a particular solution ;


* Define additional information needed for bilevel CONGA problem.
Parameters
  c_op_s1(j_s1) c-vector for outer problem
  c_op_s2(j_s2) c-vector for outer problem ;

Scalars
  u0_s1 wildtype growth rate
  u0_s2 wildtype growth rate
  un_s1 normalized growth rate
  un_s2 normalized growth rate
  t0_s1 wildtype production rate
  t0_s2 wildtype production rate
  tn_s1 normalized production rate
  tn_s2 normalized production rate ;

Variables
  outerflux flux difference associated with outer problem objective ;

Equations
  outerobj objective for the outer problem
  intcut_s1(soln) integer cut constraints for 1st model
  intcut_s2(soln) integer cut constraints for 2nd model
  common_gene force orthologous genes to be deleted in common
  ;

intcut_s1(soln)$store(soln).. sum(g_s1$storeZ_s1(g_s1,soln),1-z_s1(g_s1))
                            -sum(g_s1$(not storeZ_s1(g_s1,soln)),1-z_s1(g_s1))
                            =l=storeKnock_s1(soln)-1;

intcut_s2(soln)$store(soln).. sum(g_s2$storeZ_s2(g_s2,soln),1-z_s2(g_s2))
                            -sum(g_s2$(not storeZ_s2(g_s2,soln)),1-z_s2(g_s2))
                            =l=storeKnock_s2(soln)-1;

common_gene(g_s1, g_s2)$(common(g_s1, g_s2)) .. z_s1(g_s1) =e= z_s2(g_s2);

StoreZ_s1(g_s1,soln)=0; storeKnock_s1(soln)=0;
storeY_s1(j_s1,soln)=0; storeV_s1(j_s1,soln)=0;
StoreZ_s2(g_s2,soln)=0; storeKnock_s2(soln)=0;
storeY_s2(j_s2,soln)=0; storeV_s2(j_s2,soln)=0;


* To maximize species 1 wrt species 2
* outerobj .. outerflux =e= ( sum( j_s1,c_op_s1(j_s1)*v_s1(j_s1) ) / t0_s1)
* 		        - ( sum( j_s2,c_op_s2(j_s2)*v_s2(j_s2) ) / t0_s2)
* 		        - alpha * sum(g_s1, 1-z_s1(g_s1)) ;
* To maximize species 2 wrt species 1
 outerobj .. outerflux =e= ( sum( j_s2,c_op_s2(j_s2)*v_s2(j_s2) ) / t0_s2)
 		      - ( sum( j_s1,c_op_s1(j_s1)*v_s1(j_s1) ) / t0_s1 )
 		      - alpha * sum(g_s2, 1-z_s2(g_s2));


********************************************************************************
* SECTION 4: GROWTH MEDIA
* Define the growth media needed for simulations.
********************************************************************************
UL_s1(j_s1) = Vmax;
LL_s1(j_s1) = -Vmax;
LL_s1(j_s1)$(not rev_s1(j_s1)) = 0;
LL_s1('s_ex')=-10; 
*LL_s1('b_ex')=0.1;
v_s1.lo(j_s1)=LL_s1(j_s1);
v_s1.up(j_s1)=UL_s1(j_s1);

UL_s2(j_s2) = Vmax;
LL_s2(j_s2) = -Vmax;
LL_s2(j_s2)$(not rev_s2(j_s2) ) = 0;
LL_s2('s_ex')=-10; 
*LL_s2('b_ex')=0.1;
v_s2.lo(j_s2)=LL_s2(j_s2);
v_s2.up(j_s2)=UL_s2(j_s2);


********************************************************************************
* SECTION 5 - MODELS AND OPTIONS
********************************************************************************

* Define all models used in this algorithm.
Model FBA_s1    /FBAobj_s1,massbalance_s1/;
Model FBA_s2    /FBAobj_s2,massbalance_s2/;

Model CONGA
      /
      outerobj,
      primaldual_s1, massbalance_s1, dualbalance_s1,
      vbound_s1, u56bound_s1, u3bound_s1, u4bound_s1,
      and_GP_eqn_off_s1, and_GP_eqn_on_s1, or_PJ_eqn_off_s1, or_PJ_eqn_on_s1,
      primaldual_s2, massbalance_s2, dualbalance_s2,
      vbound_s2, u56bound_s2, u3bound_s2, u4bound_s2,
      and_GP_eqn_off_s2, and_GP_eqn_on_s2, or_PJ_eqn_off_s2, or_PJ_eqn_on_s2,
      intcut_s1, intcut_s2, maxknock_s1, maxknock_s2, common_gene
      /;


* Specify advanced CPLEX options, including use of indicator constraints
option limrow=0, limcol=0, solprint=off;

$onecho > cplex.opt
epopt 1E-9
eprhs 1E-9
epint 0
$offecho

$onecho > cplex.op3
indic vbound_s1(hasGPR_s1)$y_s1(hasGPR_s1) 0
indic u56bound_s1(hasGPR_s1)$y_s1(hasGPR_s1) 1
indic u3bound_s1(hasGPR_s1)$y_s1(hasGPR_s1) 0
indic u4bound_s1(hasGPR_s1)$y_s1(hasGPR_s1) 0
indic vbound_s2(hasGPR_s2)$y_s2(hasGPR_s2) 0
indic u56bound_s2(hasGPR_s2)$y_s2(hasGPR_s2) 1
indic u3bound_s2(hasGPR_s2)$y_s2(hasGPR_s2) 0
indic u4bound_s2(hasGPR_s2)$y_s2(hasGPR_s2) 0
eprhs 1e-9
epopt 1e-9
epint 0
$offecho

FBA_s1.optfile=1;
FBA_s2.optfile=1;
CONGA.optfile=3;
CONGA.holdfixed=1;
CONGA.reslim=1000000;
CONGA.iterLim=1000000;


********************************************************************************
* SECTION 6 - SOLUTION LOOP
* Loop solving multiple instances of CONGA problem.
********************************************************************************

* Determine wildtype growth and production rates for each species.

*Growth rate, species 1
c_ip_s1(j_s1)$biomass_s1(j_s1)=1;
solve FBA_s1 using lp maximizing u_s1;
u0_s1 = u_s1.l;

*Production rate, species 1
c_ip_s1(j_s1)$biomass_s1(j_s1)=0;
c_ip_s1(j_s1)$target_s1(j_s1)=1;
c_ip_s1(j_s1)$biomass_s1(j_s1) = 0;
c_ip_s1(j_s1)$target_s1(j_s1) = 1;
solve FBA_s1 using lp maximizing u_s1;
t0_s1 = u_s1.l;
c_ip_s1(j_s1)$target_s1(j_s1) = 0;
c_ip_s1(j_s1)$biomass_s1(j_s1) = 1;

*Growth rate, species 1
c_ip_s2(j_s2)$biomass_s2(j_s2)=1;
solve FBA_s2 using lp maximizing u_s2;
u0_s2 = u_s2.l;

*Production rate, species 1
c_ip_s2(j_s2)$biomass_s2(j_s2)=0;
c_ip_s2(j_s2)$target_s2(j_s2)=1;
c_ip_s2(j_s2)$biomass_s2(j_s2) = 0;
c_ip_s2(j_s2)$target_s2(j_s2) = 1;
solve FBA_s2 using lp maximizing u_s2;
t0_s2 = u_s2.l;
c_ip_s2(j_s2)$target_s2(j_s2) = 0;
c_ip_s2(j_s2)$biomass_s2(j_s2) = 1;


* Define inner and outer objective functions for the final CONGA formulation.
* 
* CONGA only considers reactions with GPRs, so y and u56 for other reactions
* can be fixed.

y_s1.fx(noGPR_s1)=1; u56_s1.fx(noGPR_s1)=0;
c_ip_s1(j_s1)$target_s1(j_s1)=0;
c_ip_s1(j_s1)$biomass_s1(j_s1)=1;
c_op_s1(j_s1)$target_s1(j_s1)=1;

y_s2.fx(noGPR_s2)=1; u56_s2.fx(noGPR_s2)=0;
c_ip_s2(j_s2)$target_s2(j_s2)=0;
c_ip_s2(j_s2)$biomass_s2(j_s2)=1;
c_op_s2(j_s2)$target_s2(j_s2)=1;


* Prepare text file to store solution information.

scalar iter /1/;
file result /GrowthComparison.txt/;
result.pw=1000; result.pc=5; result.ps=130;
put result;
put 's1 Number';
put "s1 Genes";
while(iter lt maxKO, put ''; iter=iter+1;);
put 's2 Number';
put "s2 Genes";
while(iter lt maxKO, put ''; iter=iter+1;);
put 's1 Growth';
put 's1 Production';
put 's2 Growth';
put 's2 Production';
put 'Objective';
put /;
putclose result;
result.ap=1;


* The loop generates solutions until the desired limit has been reached,
* or no more solutions are possible (problem becomes infeasible).
*
* If a solve is successful, information about the solution is stored for use
* in integer cuts. Solution properties are written to file.

Alias(soln,temp);
store(soln)=no;

  loop(temp,
    v_s1.lo(j_s1)=LL_s1(j_s1);
    v_s1.up(j_s1)=UL_s1(j_s1);
    v_s2.lo(j_s2)=LL_s2(j_s2);
    v_s2.up(j_s2)=UL_s2(j_s2);
    solve CONGA using mip maximizing outerflux;

* Check that we got a solution
    store(temp)$((CONGA.modelstat = 1 or 8) and outerflux.l gt 1e-3)=yes;
    if (store(temp),

* Store the solution
      storeZ_s1(g_s1,temp)=1-z_s1.l(g_s1);
      storeKnock_s1(temp)=sum(g_s1, 1-z_s1.l(g_s1));
      storeY_s1(j_s1,temp)=1-y_s1.l(j_s1);
      storeV_s1(j_s1,temp)=v_s1.l(j_s1);
      storeZ_s2(g_s2,temp)=1-z_s2.l(g_s2);
      storeKnock_s2(temp)=sum(g_s2, 1-z_s2.l(g_s2));
      storeY_s2(j_s2,temp)=1-y_s2.l(j_s2);
      storeV_s2(j_s2,temp)=v_s2.l(j_s2);      

* Write the results to file
      iter=1;
      put result;
      put storeKnock_s1(temp);
      loop(g_s1$(storeZ_s1(g_s1,temp) = 1), put g_s1.tl; );
      iter=storeKnock_s1(temp);
      while(iter lt maxKO, put ''; iter=iter+1;);

      put storeKnock_s2(temp);
      loop(g_s2$(storeZ_s2(g_s2,temp) = 1), put g_s2.tl; );
      iter=storeKnock_s2(temp);
      while(iter lt maxKO, put ''; iter=iter+1;);
      
      loop(j_s1$biomass_s1(j_s1), un_s1 = ( storeV_s1(j_s1, temp) / u0_s1) ; ) ;
      put un_s1:8:2;
      loop(j_s1$target_s1(j_s1), tn_s1 = ( storeV_s1(j_s1, temp) / t0_s1 ) ; ) ;
      put tn_s1:8:2;

      loop(j_s2$biomass_s2(j_s2), un_s2 = ( storeV_s2(j_s2, temp) / u0_s2) ; ) ;
      put un_s2:8:2;
      loop(j_s2$target_s2(j_s2), tn_s2 = ( storeV_s2(j_s2, temp) / t0_s2 ) ; ) ;
      put tn_s2:8:2;

      put outerflux.l:8:2;

      put /;
      putclose result;
    );
  );
